# Supplementary material for: Molecular and Physiological Responses of Litopenaeus vannamei to Nitrogen and Phosphorus Stress
Source: Antioxidants (Basel). 2025 Feb 8;14(2):194. doi: 10.3390/antiox14020194 (PMC11851905; doi:10.3390/antiox14020194)
Supplement: Supplementary file 1 [file antioxidants-14-00194-s001.zip › Table S2.xlsx]

## Sheet: nitrogen
id	log2(fc)	PValue	FDR	description_NCBI
XM_027363308.1	-4.4992	7.96e-30	1.4e-25	elongation factor 2-like
XM_027367073.1	-4.8459	3.87e-13	3.4e-09	translation initiation factor IF-2-like
XM_027371818.1	-3.22	4.76e-10	2.78e-06	uncharacterized LOC113819607
gene-LOC113825180	-2.078	1.6e-09	7.02e-06	#N/A
XM_027358351.1	-2.7762	3.83e-09	1.34e-05	alpha,alpha-trehalose-phosphate synthase [UDP-forming]-like
XM_027364773.1	-4.3081	5.26e-09	1.54e-05	sphingomyelin phosphodiesterase-like
gene-LOC113814345	-2.8715	1.21e-08	3.03e-05	#N/A
XR_003475583.1	-3.8671	2.14e-08	4.7e-05	#N/A
XM_027354760.1	-2.1807	2.94e-08	5.74e-05	neuroparsin-A-like
XM_027356763.1	-6.4056	3.29e-08	5.78e-05	alkylglycerol monooxygenase-like
XR_003476507.1	-3.6766	4.3e-08	6.86e-05	#N/A
XM_027360546.1	-12.0746	5.74e-08	8.4e-05	acylcarnitine hydrolase-like
XR_003475408.1	-3.3233	8.94e-08	0.000120708	#N/A
XM_027365869.1	-4.4274	1.08e-07	0.000134863	apolipoprotein D-like
XM_027350925.1	-2.2691	1.15e-07	0.000134863	alcohol dehydrogenase [NADP(+)]-like
XM_027381501.1	-2.4311	1.38e-07	0.000151027	innexin inx1-like
XM_027383307.1	-6.4229	1.89e-07	0.000195465	mitochondrial basic amino acids transporter-like
XM_027383640.1	-3.9246	2.21e-07	0.000215796	protein extra-macrochaetae-like
XM_027366505.1	-3.2559	4.58e-07	0.000423587	uncharacterized LOC113814476
XM_027367712.1	-6.211	5.56e-07	0.000488263	4-hydroxyphenylpyruvate dioxygenase-like
XM_027359976.1	-4.9568	8.26e-07	0.000675076	5E5 antigen-like
XM_027359527.1	2.553	8.46e-07	0.000675076	chlorophyllase-1, chloroplastic-like
XM_027380056.1	-2.93	9.94e-07	0.000758926	D-aspartate oxidase-like
XM_027355942.1	-11.5555	1.69e-06	0.00123473	uncharacterized LOC113805028
XM_027351359.1	-2.7138	2.38e-06	0.00167384	D-3-phosphoglycerate dehydrogenase-like
XM_027383043.1	-3.0548	2.76e-06	0.00184188	uncharacterized LOC113829867
XM_027368346.1	-2.0595	2.83e-06	0.00184188	SPARC-like
XR_003476569.1	-1.5948	3.02e-06	0.00189139	#N/A
XM_027368901.1	-5.4272	3.35e-06	0.00203058	homogentisate 1,2-dioxygenase-like
XM_027379017.1	-11.5167	3.66e-06	0.00214357	ankyrin repeat and SOCS box protein 13-like
XM_027361762.1	-3.8635	3.93e-06	0.00218307	pancreatic lipase-related protein 2-like
XR_003476684.1	5.4249	3.98e-06	0.00218307	#N/A
XR_003475688.1	-5.2031	4.18e-06	0.00222377	#N/A
XM_027369234.1	-3.1782	4.84e-06	0.00249738	enhancer of split mbeta protein-like
XM_027352937.1	-3.9435	5.29e-06	0.00265172	fat-like cadherin-related tumor suppressor homolog
XM_027380384.1	-12.1933	5.77e-06	0.00281315	uncharacterized LOC113827495
XM_027364544.1	-2.3836	7.19e-06	0.00341204	uncharacterized LOC113812628
XM_027352141.1	-1.8624	7.68e-06	0.0035505	probable phosphoserine aminotransferase
XM_027379298.1	-2.4227	9.5e-06	0.00427695	uncharacterized LOC113826413
XM_027359091.1	-4.3826	1.45e-05	0.00636665	ankyrin repeat and zinc finger domain-containing protein 1-like
XM_027352133.1	-3.0186	1.55e-05	0.00663108	uncharacterized LOC113801276
XM_027355042.1	-1.9847	1.96e-05	0.00817842	ficolin-2-like
XM_027373913.1	-1.8144	2.02e-05	0.00823929	protein extra-macrochaetae-like
XM_027368335.1	-2.5431	2.3e-05	0.00916062	myosin regulatory light chain 2-like
XM_027370830.1	-3.3149	2.37e-05	0.00925156	poly(U)-specific endoribonuclease homolog
XM_027374623.1	-2.4499	2.74e-05	0.0104621	uncharacterized LOC113822101
XM_027380663.1	-3.2505	3.05e-05	0.0114056	MAM and LDL-receptor class A domain-containing protein 1-like
XM_027367351.1	-5.5236	3.46e-05	0.0126592	bile salt-activated lipase-like
XM_027371897.1	-4.6026	3.63e-05	0.0129913	cell surface glycoprotein 1-like
XM_027365496.1	-2.3338	3.96e-05	0.0139175	basic proline-rich protein-like
XM_027372984.1	-2.527	4.13e-05	0.0142146	macrophage mannose receptor 1-like
XM_027361940.1	-2.044	4.46e-05	0.0150581	myosin heavy chain, muscle-like
XM_027366674.1	-6.746	4.6e-05	0.0152507	solute carrier family 22 member 6-like
XM_027371261.1	-3.29	4.98e-05	0.015757	mitochondrial amidoxime-reducing component 1-like
XM_027382822.1	-2.2086	4.98e-05	0.015757	N-fatty-acyl-amino acid synthase/hydrolase PM20D1-like
gene-LOC113819734	-11.4512	5.03e-05	0.015757	#N/A
XM_027368762.1	-11.1902	5.15e-05	0.0158557	ectonucleotide pyrophosphatase/phosphodiesterase family member 6-like
XM_027360250.1	-2.967	5.47e-05	0.0165727	alkaline phosphatase-like
XM_027362858.1	4.079	5.74e-05	0.0170776	uncharacterized LOC113811177
gene-LOC113830548	-3.4988	6.17e-05	0.0179421	#N/A
XM_027382425.1	-2.0375	6.23e-05	0.0179421	pollen-specific leucine-rich repeat extensin-like protein 1
XM_027374829.1	2.3388	6.64e-05	0.0188102	protein timeless-like
XM_027368530.1	-2.7181	7.53e-05	0.0209885	uncharacterized LOC113816490
XM_027382371.1	-2.0824	9.8e-05	0.0262141	uncharacterized LOC113829253
XM_027379230.1	-1.9185	9.81e-05	0.0262141	#N/A
XM_027375286.1	-10.6227	9.85e-05	0.0262141	MFS-type transporter SLC18B1-like
XM_027356700.1	-9.9706	0.000129013	0.0334617	serine hydrolase-like protein
XM_027366429.1	-2.6413	0.000129593	0.0334617	uncharacterized LOC113814380
XM_027374002.1	-1.58	0.000132123	0.0336205	#N/A
XM_027367208.1	-2.5685	0.000142403	0.0356217	actin, muscle-like
XM_027365343.1	-1.6748	0.000145371	0.0356217	probable phospholipid-transporting ATPase IF
XM_027357602.1	-3.0825	0.000147688	0.0356217	uncharacterized LOC113806465
XM_027377624.1	-1.7423	0.000149978	0.0356217	uncharacterized LOC113824838
XM_027381774.1	-4.1793	0.000150132	0.0356217	uncharacterized LOC113828761
XM_027351928.1	-3.608	0.000163254	0.0382188	N-acetylgalactosaminyltransferase 6-like
XM_027365200.1	-1.624	0.000170041	0.0385396	facilitated trehalose transporter Tret1-like
XM_027365603.1	-1.6267	0.000170902	0.0385396	uncharacterized LOC113813590
gene-LOC113812218	-2.2759	0.000171209	0.0385396	#N/A
XM_027350928.1	-1.8118	0.000179114	0.0398086	integrin alpha pat-2-like
XM_027367286.1	3.3717	0.000187633	0.0411807	gamma-butyrobetaine dioxygenase-like
XM_027378383.1	-1.6771	0.000210077	0.0455374	alpha-L-fucosidase-like
XM_027368247.1	-1.7597	0.000220751	0.0469221	cytochrome P450 2L1-like
XM_027360791.1	-5.404	0.000223961	0.0469221	esterase FE4-like
XM_027367901.1	-2.5412	0.000226306	0.0469221	tryptophan--tRNA ligase, mitochondrial-like
XM_027364024.1	-1.4001	0.000227459	0.0469221	low affinity immunoglobulin epsilon Fc receptor-like
XM_027376102.1	-1.3333	0.000229827	0.0469221	centrosomal protein of 290 kDa-like
XM_027368013.1	-4.7921	0.000244423	0.0493285	dihydropyrimidinase-like
gene-LOC113819800	-3.9483	0.000255202	0.0509185	#N/A
XM_027378807.1	-2.1045	0.000283089	0.0558481	uncharacterized LOC113825948
XM_027361437.1	-2.9025	0.000286357	0.055865	neuroblast differentiation-associated protein AHNAK-like
XM_027380357.1	-2.2988	0.000299372	0.0577624	fibrous sheath CABYR-binding protein-like
XM_027376476.1	-1.5609	0.000308757	0.0589256	trypsin-1-like
XM_027382403.1	-1.6254	0.000318399	0.0601124	uncharacterized LOC113829279
XM_027377165.1	-3.3543	0.000340259	0.0634207	trypsin-like
XM_027358624.1	-1.5442	0.000343147	0.0634207	titin-like
XM_027370923.1	-1.6137	0.000376941	0.0678711	uncharacterized LOC113818731
XM_027352069.1	-1.1927	0.000378822	0.0678711	acylcarnitine hydrolase-like
XM_027379966.1	-3.786	0.000385331	0.0683398	uncharacterized LOC113827072
XM_027361469.1	-2.0902	0.000390888	0.0686321	enhancer of split mbeta protein-like
XM_027360792.1	-2.5142	0.000424309	0.0737626	carboxylesterase 5A-like
XM_027360950.1	-3.2636	0.00043647	0.0751328	ankyrin repeat domain-containing protein 17-like
XM_027359127.1	-3.0518	0.000446582	0.0761271	uncharacterized LOC113807834
XM_027383665.1	-2.0886	0.000467248	0.0788378	ankyrin-1-like
XM_027365683.1	-9.6558	0.000471464	0.0788378	#N/A
XM_027365958.1	-3.5987	0.00048946	0.0810749	sodium-dependent phosphate transporter 2-like
XM_027359446.1	-1.4687	0.000496188	0.0814211	paramyosin, long form-like
XM_027367652.1	-3.2891	0.000506895	0.0824079	UDP-glucuronosyltransferase 2B19-like
XM_027363880.1	-1.6874	0.000518056	0.0834498	acyl-CoA synthetase short-chain family member 3, mitochondrial-like
XM_027381232.1	-10.1163	0.000530372	0.084657	tubulin alpha-8 chain-like
XM_027352359.1	-2.0014	0.000565144	0.0893946	actin cytoskeleton-regulatory complex protein PAN1-like
XM_027370114.1	-2.7707	0.000578289	0.0906572	superoxide dismutase [Cu-Zn]-like
XM_027357591.1	-10.1464	0.000593058	0.0911035	carcinine transporter-like
XM_027371817.1	-3.1006	0.000593487	0.0911035	uncharacterized LOC113819606
XM_027369504.1	-4.3955	0.000600116	0.0911035	betaine--homocysteine S-methyltransferase 1-like
XM_027354919.1	-2.4787	0.000601891	0.0911035	#N/A
XR_003475964.1	-2.6878	0.00062091	0.0925946	#N/A
XM_027376191.1	-2.2611	0.00062229	0.0925946	metalloreductase STEAP4-like
XM_027370216.1	-6.29	0.000628744	0.0927688	uncharacterized LOC113818077
XM_027366919.1	-4.775	0.000663884	0.0971373	protein phosphatase 1 regulatory subunit 12C-like
XM_027361841.1	-2.4113	0.000673177	0.0974952	bestrophin-2-like
gene-LOC113814349	-2.0399	0.000677436	0.0974952	#N/A
XM_027367020.1	-3.3009	0.000700746	0.0999791	acyl-CoA dehydrogenase family member 9, mitochondrial-like
XM_027373738.1	2.15	0.000724855	0.100097	uncharacterized LOC113821250
XM_027367039.1	-3.4928	0.000728221	0.100097	secreted frizzled-related protein 5-like
XM_027371784.1	-1.8144	0.000735795	0.100097	titin-like
XM_027353243.1	-5.7279	0.000739782	0.100097	silk gland factor 3-like
XM_027357581.1	-3.0979	0.000740544	0.100097	solute carrier family 22 member 1-like
XM_027380592.1	-4.8881	0.000744451	0.100097	uncharacterized LOC113827711
XM_027351225.1	-2.4659	0.000746819	0.100097	zinc finger protein 37-like
XM_027374291.1	-3.2035	0.000752576	0.100104	ABC transporter G family member 9-like
XM_027357013.1	-10.8138	0.000768908	0.100922	uncharacterized LOC113805934
XM_027370922.1	-1.3265	0.000770225	0.100922	troponin T, skeletal muscle-like
XM_027360399.1	-2.7425	0.000792115	0.103022	phosphatidylserine decarboxylase proenzyme, mitochondrial-like
XM_027365007.1	-2.5535	0.000806034	0.104061	#N/A
XM_027351660.1	-3.6453	0.000820514	0.105158	innexin inx3-like
XM_027380298.1	-1.1103	0.000831326	0.105678	gamma-butyrobetaine dioxygenase-like
gene-LOC113823871	-1.7089	0.000836612	0.105678	#N/A
XM_027366760.1	-2.6111	0.000843965	0.105845	hydroxyacid-oxoacid transhydrogenase, mitochondrial-like
XM_027357587.1	-1.6773	0.000942324	0.117343	uncharacterized LOC113806454
XM_027379797.1	-1.4839	0.000987631	0.121788	probable phosphoserine aminotransferase
XM_027369862.1	-4.2237	0.000998832	0.121788	uncharacterized LOC113817769
XM_027366025.1	-3.1713	0.00101309	0.122675	uncharacterized LOC113813943
XM_027366098.1	-2.5551	0.00111493	0.134082	glycoprotein-N-acetylgalactosamine 3-beta-galactosyltransferase 1-like
XM_027365396.1	-4.858	0.00112342	0.134184	beta-hexosaminidase subunit beta-like
XM_027359029.1	-1.6723	0.00114399	0.135718	liver carboxylesterase 2-like
XM_027374183.1	-2.0053	0.00115595	0.136216	aldose reductase-like
XM_027371938.1	-1.7489	0.00116843	0.136769	#N/A
XM_027360774.1	2.0422	0.00118162	0.137364	disrupted in renal carcinoma protein 2 homolog
XM_027374733.1	-1.4397	0.00118917	0.137364	sodium-coupled monocarboxylate transporter 1-like
XR_003476817.1	1.5207	0.00121771	0.139742	#N/A
XM_027365089.1	-1.8083	0.00124578	0.142036	uncharacterized LOC113813141
XM_027364096.1	-1.5917	0.00128856	0.14581	methylenetetrahydrofolate reductase-like
XM_027359977.1	-4.7925	0.00130177	0.14581	2-hydroxyacylsphingosine 1-beta-galactosyltransferase-like
XM_027363586.1	-10.3144	0.00130571	0.14581	alpha-(1,6)-fucosyltransferase-like
XM_027359426.1	-4.2696	0.00131211	0.14581	organic cation transporter-like protein
XM_027366501.1	-1.6301	0.00133381	0.147289	uncharacterized LOC113814470
XM_027383335.1	-2.621	0.00136666	0.149974	collagen alpha-2(VI) chain-like
XM_027352873.1	-2.7239	0.00138971	0.151556	uncharacterized LOC113802318
XM_027353739.1	-2.0759	0.00140769	0.152569	protein unzipped-like
XM_027375747.1	-2.1312	0.00142855	0.15388	cartilage oligomeric matrix protein-like
XM_027359413.1	-2.2032	0.00145088	0.155333	muscle-specific protein 20-like
XM_027359027.1	-1.1511	0.00146342	0.155651	cholinesterase 2-like
XM_027351561.1	-1.1839	0.00147159	0.155651	transcription factor AP-1-like
XM_027360825.1	-1.6367	0.0015146	0.159242	tripartite motif-containing protein 2-like
gene-LOC113815128	-1.5141	0.00152416	0.159293	#N/A
XR_003475469.1	-4.9057	0.00157256	0.163378	#N/A
XM_027377641.1	-6.3556	0.00158983	0.164201	uncharacterized LOC113824875
XM_027364185.1	-2.4751	0.001676	0.172089	uncharacterized LOC113812318
XM_027363565.1	-1.7209	0.00168868	0.172383	#N/A
XM_027367221.1	-2.1177	0.00170573	0.173117	actin, muscle-like
XM_027377034.1	-3.2857	0.00174318	0.174683	phenoloxidase-activating factor 3-like
XM_027374468.1	-1.226	0.001751	0.174683	peroxisomal sarcosine oxidase-like
gene-LOC113800307	-3.7384	0.00176239	0.174825	#N/A
XM_027353305.1	-1.8266	0.00178366	0.175941	Friend leukemia integration 1 transcription factor-like
XR_003476117.1	1.3587	0.00186963	0.182372	#N/A
XM_027361625.1	-1.812	0.00188061	0.18243	beta,beta-carotene 15,15'-dioxygenase-like
XM_027379523.1	-1.0536	0.00194117	0.187269	succinate-semialdehyde dehydrogenase, mitochondrial-like
XM_027379082.1	-2.6623	0.00197139	0.189146	eukaryotic translation initiation factor 3 subunit K-like
XM_027370836.1	-3.7349	0.00199175	0.190061	uncharacterized LOC113818648
XM_027380265.1	-2.687	0.00201919	0.191638	uncharacterized LOC113827385
XM_027366122.1	-2.2382	0.00215832	0.203613	regulator of G-protein signaling 9-like
XM_027353553.1	-3.0486	0.00216856	0.203613	laminin subunit alpha-like
XM_027361800.1	2.744	0.00219915	0.204801	uncharacterized LOC113810116
XM_027356931.1	-2.1083	0.00221621	0.204801	PHD finger protein rhinoceros-like
XM_027372143.1	-1.6022	0.00231759	0.213048	leucine-rich repeat extensin-like protein 6
XM_027364813.1	-1.6609	0.00234888	0.213972	uncharacterized LOC113812895
XM_027377486.1	-3.2197	0.00235201	0.213972	crustacyanin-A2 subunit-like
XM_027362482.1	-2.2933	0.00239962	0.217178	uncharacterized LOC113810835
XM_027363538.1	-1.8891	0.00247235	0.222233	collagen alpha-1(XV) chain-like
XM_027367018.1	-2.4567	0.00248292	0.222233	putative inorganic phosphate cotransporter
XM_027381299.1	1.7392	0.00249345	0.222233	beta-glucuronidase-like
XM_027356905.1	-1.3837	0.00256928	0.227835	insulin-like growth factor-binding protein-related protein 1
XM_027383014.1	-1.3505	0.00262906	0.231965	fibrillin-1-like
XM_027358994.1	-2.5034	0.00265962	0.233488	adenylate kinase-like
XM_027361794.1	-1.0358	0.00267385	0.23357	4-coumarate--CoA ligase-like 5
XM_027365302.1	-1.3732	0.00287793	0.250152	ligand of Numb protein X 2-like
XM_027381753.1	-3.9182	0.00289761	0.250622	uncharacterized LOC113828744
XM_027382986.1	-1.4477	0.00293172	0.252329	myosin-9-like
XM_027368185.1	-2.0656	0.00307323	0.261909	uncharacterized LOC113816149
XM_027369065.1	-2.1021	0.00308778	0.261909	uncharacterized LOC113817065
XM_027371937.1	-2.5161	0.00312743	0.263529	hemolymph clottable protein-like
XM_027365938.1	-10.7171	0.00315428	0.263529	solute carrier family 22 member 6-like
XM_027376217.1	-2.7388	0.00316391	0.263529	myosin regulatory light chain 2-like
XM_027374252.1	-1.2728	0.00316692	0.263529	uncharacterized LOC113821725
XM_027361752.1	-1.2122	0.00324411	0.268679	NPC intracellular cholesterol transporter 1 homolog 1b-like
XM_027351045.1	-1.4182	0.0032643	0.269082	flightin-like
XM_027376734.1	-1.6108	0.00328984	0.269503	interferon alpha-inducible protein 27-like protein 2B
gene-LOC113826224	-1.3754	0.0033001	0.269503	#N/A
gene-LOC113828791	1.6828	0.00332702	0.270444	#N/A
XM_027367124.1	-1.4377	0.00337675	0.27119	sphingomyelin phosphodiesterase-like
XM_027353566.1	-1.3965	0.003383	0.27119	myosin regulatory light chain 2-like
XM_027373724.1	-1.4867	0.00339364	0.27119	glutathione S-transferase 1-like
XM_027375635.1	-4.7784	0.00339798	0.27119	breast cancer anti-estrogen resistance protein 1-like
XM_027363772.1	-3.7442	0.00359519	0.284344	galactose-specific lectin nattectin-like
XM_027372138.1	-1.0929	0.00369117	0.289499	protein psiA-like
XM_027359276.1	-8.9944	0.00375818	0.293272	putative uncharacterized protein DDB_G0291608
XM_027350702.1	-1.1838	0.00378309	0.293909	isatin hydrolase-like
XM_027380661.1	-1.4825	0.00383259	0.296444	MAM and LDL-receptor class A domain-containing protein 2-like
XM_027359162.1	-9.3808	0.00393454	0.301675	uncharacterized LOC113807858
XM_027377569.1	-1.6907	0.00393459	0.301675	protein white-like
XM_027374011.1	-1.7271	0.00404279	0.308623	uncharacterized LOC113821504
XM_027364683.1	1.0679	0.0041492	0.315375	H/ACA ribonucleoprotein complex subunit 2-like protein
XM_027363501.1	-1.3574	0.00426549	0.321882	TSC22 domain family protein 1-like
XM_027374039.1	-1.0946	0.00427148	0.321882	uncharacterized LOC113821534
XM_027358172.1	-1.5938	0.00433805	0.324642	myosin heavy chain, muscle-like
XM_027363473.1	-1.9349	0.00434736	0.324642	chitooligosaccharidolytic beta-N-acetylglucosaminidase-like
XM_027377658.1	-2.0388	0.00436357	0.324642	#N/A
XM_027356823.1	-3.4994	0.00438411	0.324794	uncharacterized LOC113805762
XM_027352775.1	-1.6507	0.00443416	0.326053	proline-rich receptor-like protein kinase PERK9
XM_027368230.1	-1.9802	0.00443825	0.326053	uncharacterized LOC113816189
XM_027374470.1	-2.2214	0.00453311	0.331635	unconventional myosin-Id-like
XM_027357335.1	-1.4634	0.0046232	0.332973	neural-cadherin-like
XM_027382862.1	-2.2548	0.00464457	0.332973	uncharacterized LOC113829654
XM_027350951.1	-1.2101	0.0046451	0.332973	glycogen phosphorylase-like
XM_027383311.1	-1.299	0.00464899	0.332973	cuticle collagen 1-like
XM_027373555.1	-1.9666	0.00465299	0.332973	tripartite motif-containing protein 45-like
XM_027382519.1	-4.115	0.00466518	0.332973	gamma-glutamyl hydrolase-like
XM_027381957.1	-2.2569	0.0047245	0.335841	dentin sialophosphoprotein-like
XM_027382379.1	-2.1781	0.00483858	0.342564	uncharacterized LOC113829263
XM_027373554.1	-2.6748	0.00487709	0.343903	uncharacterized LOC113821106
XM_027366420.1	-1.342	0.00499574	0.350861	proclotting enzyme-like
XM_027365872.1	-9.1548	0.00502844	0.351751	uncharacterized LOC113813819
XM_027370733.1	-1.4295	0.00505648	0.352308	sushi, von Willebrand factor type A, EGF and pentraxin domain-containing protein 1-like
XM_027363858.1	-10.184	0.00515792	0.357955	#N/A
XM_027360191.1	-1.4588	0.0052102	0.36016	short-chain dehydrogenase/reductase family 42E member 1-like
XM_027367207.1	-5.1024	0.00525125	0.361574	actin, muscle-like
XM_027362976.1	-2.3121	0.00531303	0.364399	angiopoietin-related protein 2-like
XM_027374390.1	-2.2758	0.00538006	0.367561	leishmanolysin-like peptidase
XM_027365046.1	-1.5005	0.0054232	0.368669	DNA-binding protein D-ETS-4-like
XM_027381617.1	-4.0237	0.00545333	0.368669	histone-lysine N-methyltransferase 2D-like
XR_003476588.1	-8.9754	0.00550136	0.368669	#N/A
XM_027383127.1	-3.5663	0.0055119	0.368669	succinate dehydrogenase [ubiquinone] cytochrome b small subunit, mitochondrial-like
XM_027350793.1	-5.2668	0.00553822	0.368669	tyrosine aminotransferase-like
XM_027364716.1	-3.7196	0.00556425	0.368669	uncharacterized LOC113812801
XR_003476243.1	-1.1391	0.00562038	0.370987	#N/A
XM_027382683.1	-8.123	0.00576667	0.379218	uncharacterized LOC113829502
XM_027356176.1	-2.023	0.00585514	0.383599	serine-rich adhesin for platelets-like
XR_003475823.1	-1.2552	0.0060754	0.395081	#N/A
XM_027367215.1	-4.6245	0.00619123	0.398882	actin-3, muscle-specific-like
XM_027367743.1	-1.0135	0.006202	0.398882	DNA damage-inducible transcript 4-like protein
XM_027373524.1	-1.8328	0.00629581	0.400286	uncharacterized LOC113821082
XR_003477876.1	-1.4721	0.006328	0.400286	#N/A
XM_027357269.1	-10.0768	0.00633237	0.400286	platelet-derived growth factor receptor beta-like
XM_027365244.1	-1.3903	0.00633783	0.400286	forkhead box protein P1-like
XM_027355294.1	-1.783	0.00638957	0.402108	nuclear hormone receptor E75-like
XM_027376850.1	-2.0571	0.00642573	0.402939	troponin C, isotype gamma-like
XM_027357527.1	-4.0343	0.00651995	0.405836	monocarboxylate transporter 13-like
XM_027362181.1	-5.6689	0.00653091	0.405836	myb-like protein J
XM_027368084.1	-1.3458	0.00654264	0.405836	regucalcin-like
XM_027364033.1	-2.1149	0.00657514	0.405836	uncharacterized LOC113812193
XM_027375117.1	-1.274	0.00658749	0.405836	Krueppel homolog 1-like
XM_027374913.1	-1.7207	0.00665271	0.407721	keratin, type I cytoskeletal 9-like
XM_027359307.1	-2.6987	0.00666453	0.407721	signal peptide peptidase-like 2A
XR_003477601.1	-1.5927	0.00682616	0.416159	#N/A
XM_027362037.1	-2.985	0.00685942	0.416739	tropomyosin-1
XM_027360855.1	-3.5896	0.00690409	0.418007	uncharacterized LOC113809313
XR_003476733.1	-3.4126	0.00701639	0.422406	#N/A
XM_027380812.1	-9.9464	0.00702486	0.422406	zyxin-like
XR_003475836.1	-8.9754	0.00705798	0.422795	#N/A
XM_027374869.1	-1.8818	0.0070795	0.422795	probable acyl-CoA dehydrogenase fadE25
XM_027367872.1	2.2092	0.00717366	0.426966	#N/A
XM_027358197.1	-2.0432	0.00722264	0.42843	uncharacterized LOC113807037
XM_027365003.1	-2.4265	0.00725792	0.428686	uncharacterized LOC113813063
XM_027351749.1	-10.3554	0.0072758	0.428686	organic cation transporter protein-like
XM_027383259.1	-1.9599	0.00730635	0.429047	innexin inx2-like
XM_027355389.1	-2.9668	0.00743303	0.433458	protein 60A-like
XM_027360822.1	-4.1746	0.0074392	0.433458	uncharacterized LOC113809282
XM_027359775.1	-1.6406	0.00745554	0.433458	uncharacterized LOC113808369
XM_027366637.1	-9.0407	0.00750195	0.434717	uncharacterized LOC113814585
XM_027378426.1	-2.4272	0.00765489	0.44067	tubulin alpha-2/alpha-4 chain-like
XM_027382106.1	2.0942	0.00788894	0.45266	uncharacterized LOC113829031
XM_027362353.1	-3.8051	0.00793443	0.453787	prolyl 3-hydroxylase 1-like
XM_027381100.1	-1.4809	0.00799362	0.454388	uncharacterized LOC113828167
XM_027380149.1	-1.7876	0.00800815	0.454388	mitotic interactor and substrate of PLK1-like
XM_027363497.1	-3.9663	0.00802256	0.454388	uncharacterized LOC113811706
XM_027367631.1	2.6393	0.00805905	0.454566	sulfotransferase 1C4-like
XM_027382152.1	-8.7704	0.00808997	0.454566	serine/arginine repetitive matrix protein 1-like
XM_027351218.1	-8.7142	0.00810337	0.454566	serine/arginine repetitive matrix protein 2-like
XM_027379583.1	-5.869	0.00814014	0.454659	uncharacterized LOC113826695
XM_027355888.1	-3.7039	0.00816235	0.454659	synaptotagmin-16-like
XM_027362489.1	-4.4142	0.008191	0.454659	acetylcholinesterase-like
XM_027359690.1	-1.726	0.00820861	0.454659	uncharacterized LOC113808313
XM_027364192.1	1.8717	0.0082492	0.45547	ladderlectin-like
XM_027370789.1	-3.0506	0.00828154	0.455822	obscurin-like
gene-LOC113807230	-1.2219	0.00838638	0.459784	#N/A
XM_027367749.1	-1.8327	0.00840589	0.459784	collagen alpha-2(IV) chain-like
XM_027358455.1	-1.7237	0.00850684	0.46386	beta-1,3-glucan-binding protein-like
XM_027378385.1	-1.4578	0.00854018	0.464237	alpha-L-fucosidase-like
XM_027373086.1	-1.185	0.00859664	0.465864	protein patched homolog 2-like
XM_027365811.1	-2.2043	0.00885144	0.478196	spidroin-2-like
gene-LOC113803544	-2.4913	0.00891009	0.479888	#N/A
XM_027359003.1	-5.9801	0.0090116	0.482196	uncharacterized LOC113807686
XM_027361299.1	1.5101	0.00901334	0.482196	uncharacterized LOC113809646
XM_027375761.1	-1.0928	0.00903535	0.482196	glutamine synthetase-like
XM_027361934.1	-2.1309	0.00912515	0.482733	apolipoprotein D-like
XM_027361191.1	-2.731	0.00913222	0.482733	uncharacterized LOC113809546
XM_027368186.1	-2.2778	0.0091636	0.482733	uncharacterized LOC113816151
XM_027355035.1	-3.3576	0.00919697	0.482733	uncharacterized LOC113804200
XM_027378495.1	-1.2603	0.00923095	0.482733	RING finger protein nhl-1-like
XM_027380651.1	-2.0641	0.00923307	0.482733	#N/A
XR_003477884.1	-1.6146	0.00923786	0.482733	#N/A
XR_003476742.1	-1.9276	0.00940322	0.489649	#N/A
XM_027353848.1	1.8408	0.00942598	0.489649	uncharacterized LOC113803127
XM_027380267.1	-1.6403	0.00957721	0.49528	ras-related and estrogen-regulated growth inhibitor-like
XM_027357161.1	-2.0101	0.00961727	0.49528	proton channel OtopLc-like
XM_027370829.1	-3.6163	0.009619	0.49528	poly(U)-specific endoribonuclease-like
XM_027381759.1	5.8153	0.00965963	0.495917	uncharacterized LOC113828749
XM_027383723.1	-2.8191	0.00972594	0.497866	#N/A
XM_027365829.1	2.8226	0.0098048	0.500444	uncharacterized LOC113813770
XM_027360563.1	-1.3247	0.00993767	0.505755	uncharacterized LOC113809071
XM_027355965.1	-1.6775	0.00997123	0.505997	uncharacterized LOC113805056
XM_027354995.1	-2.2365	0.0101022	0.511165	uncharacterized LOC113804156
XM_027360425.1	-1.6167	0.0102021	0.514737	#N/A
XM_027352385.1	-1.9274	0.0102451	0.515204	guanine nucleotide-binding protein G(o) subunit alpha-like
XM_027372339.1	-1.2082	0.01027	0.515204	protein held out wings-like
XM_027382620.1	-2.7418	0.0103536	0.516367	uncharacterized LOC113829447
XM_027366411.1	-2.0544	0.0104673	0.516367	probable caffeoyl-CoA O-methyltransferase 2
XM_027354432.1	-1.4031	0.0104863	0.516367	trichohyalin-like
XM_027373215.1	-10.2644	0.0105093	0.516367	sodium-dependent nutrient amino acid transporter 1-like
XR_003477848.1	-1.3866	0.0105312	0.516367	#N/A
XM_027380004.1	-4.3219	0.0105582	0.516367	organic cation transporter protein-like
XM_027377629.1	-1.4229	0.0105768	0.516367	ectonucleotide pyrophosphatase/phosphodiesterase family member 6-like
XM_027353768.1	-3.7408	0.0105947	0.516367	ectodysplasin-A-like
XM_027377645.1	-4.3847	0.010613	0.516367	irregular chiasm C-roughest protein-like
gene-LOC113816205	-1.5903	0.0106167	0.516367	#N/A
XM_027351775.1	-2.036	0.0106765	0.51668	long-chain-fatty-acid--CoA ligase ACSBG2-like
XM_027377436.1	-1.9668	0.010682	0.51668	teneurin-m-like
XM_027381655.1	-1.3341	0.0108351	0.520065	uncharacterized LOC113828649
XM_027379174.1	-4.7866	0.0108365	0.520065	uncharacterized LOC113826308
XR_003477128.1	1.3405	0.0108409	0.520065	#N/A
XR_003477173.1	-1.4481	0.0109059	0.521758	#N/A
XM_027368076.1	-1.4706	0.0109796	0.523861	uncharacterized LOC113816053
XM_027362050.1	-2.9832	0.0112226	0.533999	methanethiol oxidase-like
XM_027383656.1	-2.6546	0.0113396	0.536732	uncharacterized LOC113830441
XM_027356112.1	-5.6471	0.0113411	0.536732	uncharacterized LOC113805166
XR_003477413.1	3.572	0.0114523	0.540537	#N/A
XR_003476160.1	-2.7446	0.0115289	0.542691	#N/A
XM_027360043.1	-1.1889	0.0115736	0.543338	fibrous sheath CABYR-binding protein-like
XM_027372570.1	1.6277	0.0116103	0.543611	helix-loop-helix protein delilah-like
XM_027368043.1	2.0089	0.0118328	0.552553	solute carrier family 35 member B1-like
XM_027368274.1	-9.7482	0.0118856	0.553546	uncharacterized LOC113816230
XM_027382074.1	-4.2563	0.0119574	0.555416	leucine-rich repeat-containing protein 15-like
XM_027383718.1	-1.9313	0.0120571	0.558571	protein lethal(2)essential for life-like
XM_027356451.1	1.0623	0.0122727	0.56632	DNA-directed RNA polymerases I, II, and III subunit RPABC2-like
XM_027360626.1	-1.86	0.0122889	0.56632	UDP-glucuronosyltransferase 2B14-like
XM_027368350.1	-1.4274	0.0124291	0.571283	transient receptor potential channel pyrexia-like
XM_027361458.1	-3.3666	0.0124817	0.571308	uncharacterized LOC113809784
XM_027356897.1	3.3859	0.0125273	0.571308	uncharacterized LOC113805840
XR_003476580.1	1.0314	0.0126719	0.576407	#N/A
XR_003476167.1	1.8051	0.0127778	0.579196	#N/A
XM_027375881.1	-5.5078	0.0127992	0.579196	follistatin-related protein 1-like
XM_027367845.1	-9.5379	0.0128434	0.579703	uncharacterized LOC113815831
XM_027375661.1	-1.9045	0.0130345	0.582784	laminin subunit alpha-1-like
XM_027350700.1	6.6515	0.0130347	0.582784	cytochrome P450 2L1-like
gene-LOC113818921	-9.9169	0.0130531	0.582784	#N/A
XM_027354219.1	-2.1409	0.013144	0.582784	gamma-interferon-inducible lysosomal thiol reductase-like
XM_027350819.1	-1.897	0.0132236	0.584838	uncharacterized LOC113800096
XM_027361439.1	-2.2726	0.013522	0.59653	vegetative cell wall protein gp1-like
gene-LOC113822676	2	0.0135709	0.597187	#N/A
XM_027358059.1	-1.7268	0.0138373	0.604342	uncharacterized LOC113806935
XM_027382151.1	-9.5507	0.0139212	0.604342	uncharacterized LOC113829065
XM_027355863.1	-1.894	0.0140134	0.604342	la-related protein 6-like
XM_027381026.1	2.4688	0.0140181	0.604342	serine/threonine-protein kinase grp-like
XM_027357049.1	-2.5039	0.0140193	0.604342	proton-coupled folate transporter-like
XM_027372059.1	-1.2037	0.0140433	0.604342	vegetative cell wall protein gp1-like
XM_027360747.1	1.0049	0.0141681	0.608222	cryptochrome-1-like
gene-LOC113808120	-1.0976	0.0143056	0.611136	#N/A
XM_027360936.1	-1.1695	0.0143445	0.611311	xylose isomerase-like
XM_027363477.1	-1.1523	0.0147689	0.627875	trypsin-1-like
XM_027353705.1	-1.7598	0.0148762	0.627956	uncharacterized LOC113802999
XM_027370544.1	-1.2831	0.0149	0.627956	uncharacterized LOC113818340
XM_027356647.1	1.0208	0.0149012	0.627956	mitochondrial assembly of ribosomal large subunit protein 1-like
XM_027364032.1	-2.0766	0.0150436	0.629742	protein Wnt-6-like
gene-LOC113830309	-1.195	0.0150621	0.629742	#N/A
XM_027376048.1	-1.0924	0.0150718	0.629742	uncharacterized LOC113823422
XM_027381097.1	-2.1888	0.0151718	0.631247	filaggrin-2-like
XM_027379052.1	1.0245	0.0152279	0.631784	oligoribonuclease, mitochondrial-like
XM_027358527.1	1.8317	0.0153685	0.631785	probable signal peptidase complex subunit 2
XM_027355917.1	-2.1719	0.015378	0.631785	uncharacterized LOC113804967
XM_027370798.1	-1.41	0.015452	0.631785	liver carboxylesterase 2-like
gene-LOC113803533	-1.7271	0.0154563	0.631785	#N/A
XM_027364222.1	-10.8714	0.0155086	0.631785	carboxylesterase 1E-like
XM_027376438.1	-10.8714	0.0155086	0.631785	kynurenine/alpha-aminoadipate aminotransferase, mitochondrial-like
XR_003476714.1	-1.5896	0.0155864	0.632025	#N/A
gene-LOC113814656	1.2541	0.0157428	0.636893	#N/A
XM_027380366.1	-1.2125	0.0159891	0.643891	chondroitin sulfate N-acetylgalactosaminyltransferase 1-like
XM_027372507.1	-1.7933	0.0161372	0.648369	waprin-Phi3-like
XR_003476916.1	-9.7868	0.0162794	0.651102	#N/A
XR_003477123.1	2.8649	0.0163726	0.653342	#N/A
XM_027357632.1	-1.9085	0.0164905	0.654892	GTP cyclohydrolase 1-like
XM_027352528.1	-10.8297	0.016536	0.654892	uncharacterized LOC113802069
XM_027379151.1	-2.5767	0.016549	0.654892	diacylglycerol kinase kappa-like
XM_027368359.1	-1.891	0.0165823	0.654892	BMP-binding endothelial regulator protein-like
XM_027375529.1	-3.2181	0.016598	0.654892	uncharacterized LOC113822978
XM_027377092.1	1.1591	0.0167308	0.657542	M-phase phosphoprotein 6-like
XM_027366031.1	-2.9613	0.0167675	0.657542	proline-rich protein 36-like
XM_027357287.1	-1.6635	0.0167775	0.657542	uncharacterized LOC113806168
XM_027368317.1	-2.88	0.0168391	0.658488	GAS2-like protein 1
XM_027354562.1	-2.1653	0.0168834	0.658532	uncharacterized LOC113803744
XM_027378291.1	-1.0003	0.0169369	0.658532	uncharacterized LOC113825457
XM_027355292.1	-1.0121	0.0169648	0.658532	ecdysone-inducible protein E75-like
XM_027370480.1	-1.5867	0.0169902	0.658532	uncharacterized LOC113818298
XM_027373082.1	-2.3464	0.0170672	0.659309	disintegrin and metalloproteinase domain-containing protein 9-like
XM_027365516.1	-10.8084	0.0170854	0.659309	uncharacterized LOC113813521
XM_027377490.1	-3.1955	0.0172408	0.662821	crustacyanin-A2 subunit-like
XM_027353265.1	-2.409	0.0172519	0.662821	nephrin-like
XM_027374055.1	-9.4919	0.0173525	0.664765	vitelline membrane protein Vm26Ab-like
XM_027353924.1	-1.9469	0.0173782	0.664765	uncharacterized LOC113803199
XM_027369129.1	-4.1655	0.0174447	0.665857	#N/A
XM_027366456.1	-1.823	0.0175022	0.666604	esterase E4-like
XM_027375720.1	-1.4604	0.0175993	0.66885	uncharacterized LOC113823104
XM_027360534.1	-3.3058	0.0177947	0.673361	uncharacterized LOC113809046
XM_027381150.1	-9.4717	0.0179209	0.675224	uncharacterized LOC113828224
XM_027368597.1	-1.7607	0.0180392	0.678226	UMP-CMP kinase-like
XM_027361877.1	-1.6381	0.0183267	0.686859	uncharacterized LOC113810171
XM_027359586.1	-1.6046	0.018347	0.686859	uncharacterized LOC113808246
XR_003476342.1	3.0353	0.018453	0.689358	#N/A
XM_027352536.1	-4.1339	0.0185911	0.691573	uncharacterized LOC113802072
XM_027351776.1	-3.6724	0.0186942	0.69394	long-chain-fatty-acid--CoA ligase ACSBG2-like
XM_027367553.1	-8.4512	0.0188886	0.698204	E3 ubiquitin-protein ligase MARCH8-like
XM_027375300.1	-9.6912	0.0190459	0.69841	MFS-type transporter SLC18B1-like
XM_027377681.1	-3.3883	0.0190533	0.69841	probable chitinase 2
XM_027383015.1	-2.355	0.0192634	0.70464	WW domain-containing oxidoreductase-like
XM_027366423.1	1.1912	0.0193751	0.7062	serum response factor-binding protein 1-like
XM_027364329.1	-3.383	0.0194139	0.7062	alpha-L-fucosidase-like
XM_027372322.1	3.0782	0.0194267	0.7062	V-type proton ATPase subunit S1-like
XR_003476756.1	1.3124	0.019625	0.711933	#N/A
XM_027352887.1	-2.338	0.0198999	0.718094	laccase-2-like
XM_027363313.1	2.1599	0.0199175	0.718094	proline-rich protein 36-like
XM_027374783.1	-1.9209	0.0199893	0.719207	uncharacterized LOC113822245
XM_027381670.1	-2.0181	0.0203053	0.729082	uncharacterized LOC113828664
XM_027366212.1	-2.5138	0.020441	0.731003	1-aminocyclopropane-1-carboxylate synthase-like protein 1
XM_027360088.1	1.1424	0.0204421	0.731003	glutamyl aminopeptidase-like
XM_027374650.1	-2.2224	0.0205157	0.732144	uncharacterized LOC113822122
XM_027373053.1	1.9104	0.0206043	0.733816	uncharacterized LOC113820710
XM_027383576.1	-1.6588	0.0206788	0.734975	serine/arginine repetitive matrix protein 2-like
XM_027368160.1	-1.1552	0.0208426	0.737811	regulator of G-protein signaling 2-like
XM_027352216.1	-8.7922	0.0209262	0.73823	rho guanine nucleotide exchange factor 10-like
XM_027354066.1	-10.6677	0.0209716	0.73823	four-domain proteases inhibitor-like
XM_027371025.1	-2.0095	0.0209806	0.73823	excitatory amino acid transporter 1-like
XM_027380075.1	-3.8622	0.0211994	0.742951	alcohol dehydrogenase [NADP(+)]-like
XM_027367955.1	-1.0686	0.0213688	0.745913	fatty acid synthase-like
XM_027380660.1	-2.0187	0.0215013	0.748089	MAM and LDL-receptor class A domain-containing protein 1-like
XM_027359488.1	-1.4015	0.0215164	0.748089	regulating synaptic membrane exocytosis protein 3-like
XM_027364015.1	-2.0697	0.0216398	0.750891	protein kinase C, brain isozyme-like
XM_027381749.1	-3.1069	0.0217855	0.753487	uncharacterized LOC113828740
XR_003476457.1	-2.5686	0.0218433	0.753487	#N/A
XM_027360948.1	-8.5443	0.0220935	0.759651	long-chain-fatty-acid--CoA ligase 1-like
XM_027371949.1	1.0569	0.0221085	0.759651	U1 small nuclear ribonucleoprotein 70 kDa-like
XM_027381486.1	-3.791	0.02237	0.766911	formin-2-like
XM_027351212.1	-2.5095	0.0224072	0.766911	contactin-like
XM_027352456.1	1.517	0.0226264	0.772103	proliferating cell nuclear antigen-like
XM_027381041.1	-7.7993	0.0226468	0.772103	sodium- and chloride-dependent glycine transporter 2-like
XM_027372981.1	-1.3047	0.0227202	0.773103	uncharacterized LOC113820605
XM_027372351.1	-1.6679	0.0229176	0.778031	snaclec 6-like
XM_027377492.1	-2.7935	0.022998	0.778031	crustacyanin-A1 subunit-like
XM_027379168.1	-1.4512	0.0233064	0.784096	uncharacterized LOC113826304
XM_027360654.1	-1.2455	0.0234276	0.785004	uncharacterized LOC113809156
XR_003475874.1	-8.4512	0.0236253	0.788287	#N/A
XM_027376802.1	-2.5807	0.0236576	0.788287	uncharacterized LOC113824058
XM_027379567.1	-1.7572	0.0236603	0.788287	tubulin beta chain-like
XM_027370709.1	1.2615	0.0240044	0.798237	probable rRNA-processing protein EBP2
XM_027366024.1	-2.6471	0.0241065	0.800118	uncharacterized LOC113813946
XM_027364223.1	-10.5667	0.0242981	0.804955	pyrethroid hydrolase Ces2a-like
XM_027378389.1	-1.131	0.0243798	0.806033	alpha-L-fucosidase-like
XM_027377474.1	-9.5118	0.0244767	0.806033	crustacyanin-C1 subunit-like
XM_027353280.1	-3.7188	0.0244771	0.806033	uncharacterized LOC113802675
XM_027353575.1	-4.5236	0.0245143	0.806033	ectonucleotide pyrophosphatase/phosphodiesterase family member 6-like
XM_027359183.1	-1.7789	0.0250377	0.82017	uncharacterized LOC113807877
XM_027365395.1	-4.3006	0.0250882	0.820295	lysine-rich arabinogalactan protein 19-like
XM_027360564.1	-10.5411	0.025233	0.823498	facilitated trehalose transporter Tret1-like
XM_027364808.1	-1.4176	0.0253586	0.826061	perlucin-like
XM_027357695.1	-1.2086	0.0254282	0.826792	macrophage mannose receptor 1-like
XM_027359087.1	-1.7106	0.0256149	0.831324	organic cation transporter protein-like
XM_027353792.1	2.2704	0.0261314	0.842272	uncharacterized protein DDB_G0283697-like
XM_027367734.1	-10.4546	0.0261441	0.842272	uncharacterized LOC113815678
XM_027371265.1	-8.3808	0.0263133	0.84617	uncharacterized LOC113819013
XM_027372613.1	-1.5889	0.0265492	0.850133	sodium/nucleoside cotransporter 2-like
XM_027373671.1	1.0752	0.0266051	0.850133	carnitine O-palmitoyltransferase 1, liver isoform-like
XM_027381432.1	-9.4852	0.0267726	0.853128	tetra-peptide repeat homeobox protein 1-like
XM_027356349.1	-1.5861	0.0268618	0.854419	CD63 antigen-like
XM_027362044.1	1.3576	0.026917	0.854628	disrupted in renal carcinoma protein 2 homolog
XM_027371305.1	2.822	0.0270585	0.857086	uncharacterized LOC113819072
XM_027366210.1	-1.4713	0.0271604	0.857086	1-aminocyclopropane-1-carboxylate synthase-like protein 1
gene-LOC113822681	-7.2143	0.0271897	0.857086	#N/A
XM_027352840.1	-2.0722	0.0273082	0.859277	lysozyme C-like
XM_027363570.1	-1.0195	0.027497	0.862474	twitchin-like
XM_027351026.1	-1.6559	0.0275156	0.862474	sphingosine-1-phosphate lyase-like
XM_027352835.1	-2.4003	0.0276063	0.862474	uncharacterized LOC113802289
XM_027351782.1	1.536	0.0277905	0.864597	type 2 phosphatidylinositol 4,5-bisphosphate 4-phosphatase-like
XM_027378810.1	1.4121	0.0278219	0.864597	uncharacterized LOC113825950
XM_027364974.1	1.5109	0.0279047	0.865279	choline/ethanolamine kinase-like
XM_027377395.1	-10.4581	0.0283566	0.875019	facilitated trehalose transporter Tret1-2 homolog
XM_027368237.1	-1.0321	0.02869	0.879125	uncharacterized LOC113816194
XM_027366196.1	-2.0197	0.0287671	0.879951	#N/A
XM_027361347.1	-2.0681	0.0289204	0.882363	titin-like
XM_027364391.1	-1.5064	0.0289464	0.882363	profilin-like
XM_027379561.1	-1.8986	0.0292471	0.889983	uncharacterized LOC113826671
XM_027355914.1	-3.6038	0.0293519	0.890192	uncharacterized LOC113805003
XM_027369130.1	-9.2527	0.0293553	0.890192	collagen alpha-2(I) chain-like
XM_027368278.1	-1.6439	0.0294726	0.890573	uncharacterized LOC113816236
XM_027377478.1	-2.4827	0.0294919	0.890573	crustacyanin-A1 subunit-like
XM_027378957.1	-10.427	0.0295201	0.890573	uncharacterized LOC113826079
XM_027365836.1	-1.1492	0.0295822	0.890916	uncharacterized LOC113813776
XM_027358535.1	-1.8213	0.029756	0.892434	integrin alpha-PS1-like
XM_027364388.1	-1.8953	0.0297931	0.892434	alpha-mannosidase 2x-like
XM_027356938.1	1.1888	0.0298252	0.892434	protein odr-4 homolog
XM_027359902.1	-1.6702	0.0298359	0.892434	sialin-like
XR_003476140.1	9.6558	0.0298999	0.892763	#N/A
XM_027372118.1	-1.5031	0.0300693	0.89431	papilin-like
XM_027365779.1	-1.4259	0.030108	0.89431	crustacean calcium-binding protein 23-like
XM_027361639.1	-1.2548	0.0301533	0.89431	uncharacterized LOC113809957
XM_027364664.1	-3.7408	0.0304151	0.897143	uncharacterized LOC113812737
XM_027373858.1	1.4052	0.0304532	0.897143	DNA polymerase alpha subunit B-like
XM_027350766.1	-10.3987	0.0307508	0.899605	mucin-5AC-like
XM_027372531.1	-1.848	0.0307545	0.899605	mucin-17-like
XM_027368361.1	-4.4594	0.0307705	0.899605	uncharacterized LOC113816318
XM_027361394.1	1.3228	0.0307929	0.899605	leucine-rich repeat protein 1-like
XR_003474952.1	2.7251	0.0308946	0.901076	#N/A
XM_027351518.1	-2.5478	0.0309861	0.902245	uncharacterized LOC113800717
XM_027375296.1	-12.0989	0.0311966	0.905371	alpha-2-macroglobulin-like protein 1
XM_027370692.1	-1.1604	0.0316138	0.909241	uncharacterized LOC113818495
XM_027355985.1	-4.5374	0.0316643	0.909241	uncharacterized LOC113805073
XM_027368202.1	-3.558	0.0317246	0.909241	actin-like
XM_027353712.1	1.4555	0.0317442	0.909241	major facilitator superfamily domain-containing protein 6-like
XM_027364731.1	-2.5458	0.0318157	0.909804	phenoloxidase-activating factor 2-like
XM_027377413.1	-2.3567	0.0321631	0.916754	zinc transporter ZIP10-like
XM_027369970.1	-2	0.0323477	0.920521	receptor-type tyrosine-protein phosphatase T-like
XM_027368534.1	1.2146	0.0326377	0.921137	calcium-independent phospholipase A2-gamma-like
XM_027379494.1	-1.066	0.0326549	0.921137	glucose-6-phosphate 1-dehydrogenase-like
XM_027378486.1	-12.5603	0.0326748	0.921137	facilitated trehalose transporter Tret1-like
XM_027360603.1	1.0042	0.0326939	0.921137	uncharacterized LOC113809115
XM_027372532.1	-3.2996	0.0328571	0.922505	serine/arginine repetitive matrix protein 2-like
XR_003477508.1	-3.6088	0.0328903	0.922505	#N/A
XR_003475452.1	3.3356	0.0331338	0.927852	#N/A
XM_027375161.1	1.0877	0.0332314	0.927881	tubulin beta-2 chain
XM_027369304.1	-3.7549	0.0332405	0.927881	C-type lectin domain family 17, member A-like
XM_027361088.1	-10.3406	0.0334335	0.931787	cuticle protein-like
XM_027382372.1	-1.1162	0.0335788	0.934354	1-acyl-sn-glycerol-3-phosphate acyltransferase alpha-like
XM_027358951.1	2.2972	0.033788	0.935724	alpha-mannosidase 2C1-like
XM_027365927.1	-3.2264	0.0341492	0.943145	heme-binding protein 2-like
XM_027357770.1	-2.7294	0.0342104	0.943145	uncharacterized LOC113806624
XR_003477006.1	-8.0589	0.0342171	0.943145	#N/A
XM_027357085.1	-2.6189	0.0343337	0.944528	glucosylceramidase-like
XM_027367111.1	-1.8779	0.0343748	0.944528	apolipoprotein D-like
gene-LOC113805031	-1.7555	0.0344701	0.945153	#N/A
XM_027359437.1	-1.1128	0.0345468	0.945153	toll-like receptor Tollo
XM_027365602.1	-4.6189	0.0345591	0.945153	uncharacterized LOC113813589
XM_027364953.1	-1.5049	0.0346743	0.946829	actin, clone 403
XM_027379380.1	-1.7715	0.0349415	0.948956	forkhead box C1-B-like
XM_027381641.1	1.2068	0.0350421	0.948956	putative uncharacterized protein DDB_G0286901
XM_027367539.1	1.0952	0.0350711	0.948956	multiple coagulation factor deficiency protein 2 homolog
XM_027377104.1	-2.8993	0.0351415	0.948956	protein toll-like
XR_003476547.1	-2.812	0.0351846	0.948956	#N/A
XM_027382824.1	-1.4373	0.0352694	0.949785	mucin-5AC-like
XR_003477494.1	-1.5586	0.0355844	0.955338	#N/A
XM_027354920.1	1.6994	0.0358687	0.960035	uncharacterized LOC113804088
XM_027366182.1	1.7445	0.0359557	0.960248	peptidyl-prolyl cis-trans isomerase FKBP4-like
XM_027380316.1	-3.1166	0.035986	0.960248	integrin alpha-PS3-like
XM_027382990.1	-3.183	0.0362194	0.963544	uncharacterized protein DDB_G0271670-like
XM_027360832.1	2.5933	0.0362382	0.963544	sulfoquinovosidase-like
XM_027352370.1	-1.9224	0.0363179	0.963544	short-chain dehydrogenase/reductase family 42E member 1-like
XM_027362856.1	-2.8074	0.0364495	0.963544	plexin-A1-like
XM_027364925.1	-4.01	0.0364809	0.963544	uncharacterized LOC113812984
XM_027373388.1	-1.1026	0.0365469	0.963544	mitotic checkpoint serine/threonine-protein kinase BUB1-like
XM_027350866.1	1.2581	0.0365486	0.963544	armadillo repeat-containing protein 10-like
XM_027365533.1	-1.0625	0.0367946	0.968257	COMM domain-containing protein 4-like
XM_027362495.1	-1.153	0.0369653	0.968909	uncharacterized LOC113810846
XM_027363789.1	-1.0603	0.0369847	0.968909	trypsin-1-like
XM_027357110.1	-1.1267	0.037028	0.968909	mucin-5AC-like
XM_027354444.1	-1.7033	0.0373208	0.973695	uncharacterized LOC113803637
XM_027379278.1	-4.415	0.0374496	0.973695	uncharacterized LOC113826395
XM_027361581.1	3.5558	0.0374673	0.973695	uncharacterized LOC113809906
XM_027369486.1	-1.3261	0.0374697	0.973695	extensin-like
XM_027354470.1	-3.0559	0.0377856	0.977084	EH domain-containing protein 1-like
XM_027356948.1	-3.9594	0.0378461	0.977208	uncharacterized LOC113805887
XM_027367087.1	-2	0.0383211	0.988021	tetratricopeptide repeat protein 36 homolog
XR_003476972.1	-1.0057	0.0385888	0.991759	#N/A
XM_027365439.1	-1.9691	0.0385901	0.991759	uncharacterized LOC113813459
XM_027361673.1	-3.2673	0.0386542	0.991759	L-lactate dehydrogenase-like
XM_027370476.1	-2.4887	0.0387934	0.991759	UV radiation resistance associated protein-like
XM_027351421.1	-1.6746	0.0388088	0.991759	peritrophin-1-like
XM_027381947.1	1.0597	0.0388199	0.991759	translocating chain-associated membrane protein 1-like
XM_027376758.1	-1.4605	0.0388615	0.991759	uncharacterized LOC113824017
XM_027355838.1	-3.3949	0.0390535	0.995212	patatin-like phospholipase domain-containing protein 2
XM_027369059.1	-2.4772	0.039176	0.995457	calmodulin-beta-like
XM_027381184.1	-9.2448	0.0392264	0.995457	sugar transporter ERD6-like
XM_027354646.1	-9.1464	0.0392332	0.995457	techylectin-5A-like
XM_027382853.1	-1.857	0.0397763	0.999943	cytochrome b5-related protein-like
XM_027367407.1	-1.0761	0.0397861	0.999943	3 beta-hydroxysteroid dehydrogenase/Delta 5-->4-isomerase-like
XM_027353549.1	-2.8191	0.0399491	0.999943	uncharacterized LOC113802901
XM_027381589.1	-3.8363	0.0400443	0.999943	metabotropic glutamate receptor 3-like
XM_027381372.1	-2.0362	0.0403829	0.999943	uncharacterized LOC113828406
XM_027356173.1	-2.2881	0.0404804	0.999943	basic proline-rich protein-like
gene-LOC113826898	-9.4023	0.0404959	0.999943	#N/A
XM_027352608.1	-2.3599	0.0405956	0.999943	uncharacterized LOC113802137
XM_027374038.1	-1.6985	0.0407393	0.999943	receptor-type tyrosine-protein phosphatase alpha-like
XM_027371736.1	-1.4603	0.0411949	0.999943	solute carrier family 26 member 6-like
XM_027364284.1	-1.0202	0.041278	0.999943	uncharacterized LOC113812410
XM_027375131.1	-1.8524	0.0416683	0.999943	protein unc-13 homolog 4B-like
XM_027354431.1	-2.5584	0.0418965	0.999943	protein FAM162B-like
XM_027370381.1	-4.1247	0.0419091	0.999943	alpha-aminoadipic semialdehyde synthase, mitochondrial-like
XM_027375685.1	-1.7006	0.0419867	0.999943	uncharacterized LOC113823074
XM_027360717.1	1.729	0.0420051	0.999943	disrupted in renal carcinoma protein 2 homolog
XM_027381836.1	1.0325	0.0421192	0.999943	ankyrin repeat, PH and SEC7 domain containing protein secG-like
XM_027359901.1	-2.3049	0.0423977	0.999943	4-coumarate--CoA ligase 1-like
XM_027354359.1	-2.344	0.0424053	0.999943	spondin-1-like
XM_027352018.1	-9.0768	0.0426571	0.999943	kynureninase-like
XM_027351135.1	-8.1293	0.0427591	0.999943	serine protease inhibitor 88Ea-like
gene-LOC113822677	2.5125	0.0428216	0.999943	#N/A
XM_027381567.1	-2.4257	0.0429258	0.999943	uncharacterized LOC113828564
XR_003475034.1	1.149	0.0430819	0.999943	#N/A
XM_027354428.1	-1.0362	0.0430828	0.999943	UPF0389 protein CG9231-like
XM_027363723.1	-1.4079	0.0431255	0.999943	uncharacterized LOC113811880
XM_027371000.1	-2.2648	0.043178	0.999943	cholinesterase 1-like
XM_027374893.1	-1.3338	0.0435131	0.999943	lysophospholipase-like protein 1
gene-LOC113802270	-7.9069	0.0435595	0.999943	#N/A
XM_027380000.1	-8.9658	0.0435932	0.999943	uncharacterized LOC113827104
XM_027364772.1	-1.5653	0.0437528	0.999943	sphingomyelin phosphodiesterase-like
XM_027357336.1	-8.2605	0.0438637	0.999943	multiple inositol polyphosphate phosphatase 1-like
XM_027355178.1	-1.0299	0.0441926	0.999943	monocarboxylate transporter 5-like
XM_027357634.1	2.2692	0.0442724	0.999943	GTP cyclohydrolase 1-like
XM_027374780.1	-1.4201	0.0444262	0.999943	chitotriosidase-1-like
XM_027379568.1	1.0241	0.0444566	0.999943	something about silencing protein 10-like
XM_027367623.1	2.4559	0.0444983	0.999943	2-hydroxyacylsphingosine 1-beta-galactosyltransferase-like
XR_003477532.1	1.4379	0.044502	0.999943	#N/A
XM_027362168.1	-1.41	0.0445561	0.999943	UTP--glucose-1-phosphate uridylyltransferase-like
XM_027368782.1	-4.1293	0.0445864	0.999943	lachesin-like
XM_027361652.1	-2.7679	0.0449165	0.999943	uncharacterized LOC113809973
XM_027378726.1	-2.7236	0.0449208	0.999943	sodium/glucose cotransporter 5-like
XM_027352013.1	-2.5334	0.0449498	0.999943	uncharacterized LOC113801206
XM_027364392.1	-1.9814	0.0449571	0.999943	profilin-like
gene-LOC113801809	-2.25	0.0450483	0.999943	#N/A
XM_027366870.1	-3.0935	0.0450656	0.999943	hemicentin-1-like
XM_027351669.1	-2.4228	0.0453289	0.999943	innexin inx3-like
XM_027351659.1	-2.3462	0.0453474	0.999943	innexin inx2-like
XM_027361947.1	-1.0049	0.0455917	0.999943	zinc finger protein Noc-like
XM_027354173.1	-1.8895	0.0457207	0.999943	ras-like protein family member 10B
XM_027351743.1	-10.1077	0.0458326	0.999943	uncharacterized LOC113800925
XM_027383654.1	2.3953	0.0461888	0.999943	glutamate receptor ionotropic, kainate 2-like
XM_027362855.1	-5.1043	0.0462364	0.999943	anionic trypsin-like
XM_027362182.1	-3.3108	0.046293	0.999943	uncharacterized LOC113810560
XR_003477751.1	-3.8538	0.04638	0.999943	#N/A
gene-LOC113804997	-1.1968	0.0464712	0.999943	#N/A
XR_003476555.1	1.0601	0.0467085	0.999943	#N/A
XM_027371851.1	-8.9366	0.046787	0.999943	sodium-coupled monocarboxylate transporter 1-like
XM_027358071.1	-4.3837	0.0468008	0.999943	sodium-coupled monocarboxylate transporter 1-like
XM_027361038.1	-1.7304	0.0468158	0.999943	fibroleukin-like
XM_027352874.1	-2.6491	0.0470157	0.999943	carboxylesterase 4A-like
XM_027372342.1	1.0919	0.0472384	0.999943	kinetochore protein Spc24-like
XM_027381480.1	1.9657	0.047268	0.999943	uncharacterized LOC113828501
XM_027367210.1	-2.2349	0.0473037	0.999943	actin, muscle-like
XM_027379767.1	-2.2952	0.0473583	0.999943	major facilitator superfamily domain-containing protein 6-like
XM_027365225.1	-2.0059	0.047471	0.999943	uncharacterized LOC113813261
XM_027375354.1	1.5938	0.0474748	0.999943	cytochrome P450 3A1-like
XR_003475629.1	-1.1762	0.0475257	0.999943	#N/A
XM_027371940.1	1.2918	0.047674	0.999943	tctex1 domain-containing protein 2-like
XM_027361448.1	-1.6219	0.0479142	0.999943	glycogen debranching enzyme-like
XM_027370770.1	-1.827	0.0479153	0.999943	uncharacterized LOC113818571
XM_027373684.1	-1.539	0.0479445	0.999943	uncharacterized LOC113821208
XM_027375865.1	-1.6439	0.047951	0.999943	uncharacterized LOC113823245
XM_027377485.1	-3.3445	0.0480607	0.999943	crustacyanin-C1 subunit-like
XM_027372959.1	-2.0892	0.0480667	0.999943	chlorophyllase-2, chloroplastic-like
XM_027362702.1	-10.0724	0.0480969	0.999943	cuticle protein AMP4-like
XM_027353101.1	1.1676	0.0480986	0.999943	COMM domain-containing protein 7-like
XM_027368262.1	-9.112	0.0483634	0.999943	uncharacterized LOC113816221
XM_027369954.1	-1.9257	0.0487506	0.999943	peroxisomal sarcosine oxidase-like
XM_027382321.1	-4.6114	0.0487706	0.999943	solute carrier family 2, facilitated glucose transporter member 8-like
XM_027382631.1	-3.8235	0.0487814	0.999943	XK-related protein 7-like
XM_027353896.1	-8.0407	0.048784	0.999943	#N/A
XM_027380133.1	-8.0407	0.048784	0.999943	BDNF/NT-3 growth factors receptor-like
XM_027379277.1	-1.1994	0.0490024	0.999943	4-coumarate--CoA ligase 1-like
gene-LOC113803770	1.7649	0.049175	0.999943	#N/A
XM_027357523.1	-1.8107	0.0492446	0.999943	uncharacterized LOC113806394
XR_003476388.1	-1.7127	0.0492967	0.999943	#N/A
XM_027381267.1	-4.0618	0.0494729	0.999943	cyclin-dependent kinase inhibitor 1C-like
XM_027351164.1	-1.6962	0.049475	0.999943	uncharacterized LOC113800397
XM_027379400.1	-3.0774	0.0494828	0.999943	membrane metallo-endopeptidase-like 1
XM_027353056.1	-2.5184	0.0494926	0.999943	inositol oxygenase-like
XM_027363192.1	1.0755	0.049504	0.999943	guanine nucleotide-binding protein subunit alpha homolog
XM_027369645.1	-1.7374	0.049545	0.999943	T-box transcription factor TBX18-like
XM_027366672.1	-9.0038	0.0496389	0.999943	solute carrier family 22 member 6-like
XM_027373693.1	-1.1201	0.0498965	0.999943	uncharacterized LOC113821215
XM_027380093.1	-1.1895	0.0499021	0.999943	heparanase-like

## Sheet: phosphorus
id	log2(fc)	PValue	FDR	description_NCBI
XM_027363308.1	-5.2284	1.33474e-22	2.40653e-18	elongation factor 2-like
XM_027379315.1	-4.6829	1.22483e-18	1.10418e-14	uncharacterized LOC113826423
XM_027380049.1	12.3799	1.38075e-08	8.29831e-05	loricrin-like
XM_027364773.1	-3.5553	5.02229e-08	0.00022638	sphingomyelin phosphodiesterase-like
XM_027382371.1	-4.1218	7.59638e-08	0.000230733	uncharacterized LOC113829253
XM_027356763.1	-6.1161	7.67831e-08	0.000230733	alkylglycerol monooxygenase-like
XM_027365869.1	-2.7344	1.90937e-07	0.00045713	apolipoprotein D-like
gene-LOC113830548	-2.9766	2.02831e-07	0.00045713	#N/A
XM_027380056.1	-2.6464	2.45559e-07	0.000491937	D-aspartate oxidase-like
XM_027358468.1	-5.4359	4.07463e-07	0.000734657	cytochrome P450 2B10-like
XR_003475583.1	-2.346	6.04696e-07	0.000991152	#N/A
XR_003476507.1	-2.9667	8.54814e-07	0.00128101	#N/A
XM_027371261.1	-2.4199	9.47256e-07	0.00128101	mitochondrial amidoxime-reducing component 1-like
XM_027359976.1	-5.7507	9.94682e-07	0.00128101	5E5 antigen-like
XM_027358951.1	4.5207	1.85713e-06	0.00223227	alpha-mannosidase 2C1-like
XM_027359977.1	-5.96	2.35655e-06	0.00265554	2-hydroxyacylsphingosine 1-beta-galactosyltransferase-like
XR_003475408.1	-4.0946	3.04095e-06	0.0032252	#N/A
XM_027367073.1	-3.0482	3.6615e-06	0.0036676	translation initiation factor IF-2-like
XM_027361885.1	-4.2311	3.92683e-06	0.00372636	uncharacterized LOC113810182
gene-LOC113819800	-2.5029	4.14577e-06	0.00373741	#N/A
XM_027352133.1	-2.4507	9.00996e-06	0.0077357	uncharacterized LOC113801276
XM_027378174.1	-3.4456	1.06513e-05	0.00840439	uncharacterized LOC113825358
XM_027377638.1	1.841	1.07211e-05	0.00840439	uncharacterized LOC113824871
XR_003476569.1	-1.9115	1.56572e-05	0.0117625	#N/A
gene-LOC113822676	3.7828	1.78521e-05	0.0128749	#N/A
XM_027355863.1	-3.2893	2.354e-05	0.0159039	la-related protein 6-like
XM_027360546.1	-5.1282	2.46167e-05	0.0159039	acylcarnitine hydrolase-like
gene-LOC113827554	-4.8986	2.46982e-05	0.0159039	#N/A
XM_027355951.1	-3.5862	3.22064e-05	0.0200235	oplophorus-luciferin 2-monooxygenase non-catalytic subunit-like
XM_027383617.1	-3.6882	4.24835e-05	0.0255326	organic cation transporter protein-like
XM_027369234.1	-2.8216	4.40784e-05	0.0256366	enhancer of split mbeta protein-like
XM_027357770.1	-5.0127	4.84355e-05	0.0272904	uncharacterized LOC113806624
XR_003476574.1	5.25	6.16269e-05	0.0327495	#N/A
XM_027366505.1	-2.8198	6.17572e-05	0.0327495	uncharacterized LOC113814476
XM_027360791.1	-7.8446	7.23776e-05	0.0361283	esterase FE4-like
XM_027378291.1	-2.3827	7.41298e-05	0.0361283	uncharacterized LOC113825457
XM_027367351.1	-6.224	7.41401e-05	0.0361283	bile salt-activated lipase-like
XM_027361934.1	-2.3494	8.97138e-05	0.0425668	apolipoprotein D-like
XM_027367652.1	-3.1578	9.61025e-05	0.0444289	UDP-glucuronosyltransferase 2B19-like
XM_027364772.1	-1.8435	0.000115655	0.0521315	sphingomyelin phosphodiesterase-like
XM_027365200.1	-1.8874	0.000136709	0.0601185	facilitated trehalose transporter Tret1-like
XM_027358874.1	-1.7194	0.000196563	0.0843815	peritrophin-44-like
XM_027383043.1	-3.2273	0.000252333	0.105804	uncharacterized LOC113829867
XM_027353305.1	-2.4127	0.000341375	0.139886	Friend leukemia integration 1 transcription factor-like
XM_027374183.1	-2.2496	0.000408102	0.162492	aldose reductase-like
XM_027360302.1	-1.3868	0.000414567	0.162492	sodium-coupled monocarboxylate transporter 2-like
XM_027359447.1	6.8265	0.000441988	0.166285	uncharacterized LOC113808114
XM_027366919.1	-5.633	0.00044269	0.166285	protein phosphatase 1 regulatory subunit 12C-like
XM_027371818.1	-1.6913	0.000502741	0.179321	uncharacterized LOC113819607
XM_027367955.1	2.5267	0.00050354	0.179321	fatty acid synthase-like
XM_027375161.1	1.7158	0.000507231	0.179321	tubulin beta-2 chain
gene-LOC113822677	4.0297	0.000527871	0.180324	#N/A
XM_027378336.1	1.9928	0.00053007	0.180324	obscurin-like
XM_027374965.1	-2.0198	0.000542202	0.181035	#N/A
XM_027363303.1	-3.2034	0.000553042	0.181297	zinc transporter ZIP1-like
XM_027368185.1	-2.9856	0.000630444	0.19792	uncharacterized LOC113816149
XM_027374829.1	2.2396	0.00063823	0.19792	protein timeless-like
XM_027353285.1	5.6411	0.000647205	0.19792	uncharacterized LOC113802680
XR_003476684.1	5.5323	0.00066021	0.19792	#N/A
XM_027368278.1	-2.8043	0.00067208	0.19792	uncharacterized LOC113816236
XM_027363501.1	-1.5337	0.000685003	0.19792	TSC22 domain family protein 1-like
XM_027372984.1	-2.2032	0.00068614	0.19792	macrophage mannose receptor 1-like
XR_003477591.1	4.2698	0.000691566	0.19792	#N/A
gene-LOC113806840	-2.7992	0.000805421	0.226902	#N/A
XM_027351590.1	-2.2365	0.000846807	0.234891	peritrophin-1-like
XM_027379168.1	-1.8581	0.000880737	0.240601	uncharacterized LOC113826304
XM_027353284.1	11.0945	0.001009	0.271528	uncharacterized LOC113802679
XR_003477552.1	5.6983	0.00108681	0.288165	#N/A
XM_027365046.1	-1.6383	0.00112563	0.294133	DNA-binding protein D-ETS-4-like
XM_027356467.1	4.2653	0.00116578	0.296908	myosin regulatory light chain 2-like
XM_027366471.1	1.4559	0.00116919	0.296908	ornithine decarboxylase antizyme 1-like
XR_003476140.1	10.5051	0.00121738	0.304853	#N/A
XM_027373786.1	-1.5296	0.00124036	0.306351	carotenoid isomerooxygenase-like
XM_027370525.1	2.2511	0.00135846	0.330987	multifunctional protein ADE2-like
XM_027360825.1	-1.8696	0.00139433	0.335196	tripartite motif-containing protein 2-like
XM_027360648.1	-1.188	0.00143898	0.341379	sacsin-like
XM_027353282.1	10.6528	0.00147247	0.344788	uncharacterized LOC113802677
XM_027381947.1	1.4661	0.00158742	0.366596	translocating chain-associated membrane protein 1-like
XM_027380207.1	1.3933	0.00160627	0.366596	translocon-associated protein subunit delta-like
XM_027374623.1	-2.4779	0.00163936	0.369471	uncharacterized LOC113822101
XM_027359091.1	-3.0607	0.00166077	0.369675	ankyrin repeat and zinc finger domain-containing protein 1-like
XM_027382760.1	-1.8587	0.00173245	0.374938	5-aminolevulinate synthase, erythroid-specific, mitochondrial-like
XM_027362049.1	4.4019	0.00173392	0.374938	sarcoplasmic calcium-binding protein, beta chain
gene-LOC113805738	-2.4509	0.0017468	0.374938	#N/A
XM_027381299.1	1.5739	0.00181356	0.384688	beta-glucuronidase-like
XM_027376799.1	1.1386	0.00188647	0.391201	translocon-associated protein subunit gamma-like
XM_027379298.1	-1.7952	0.00189459	0.391201	uncharacterized LOC113826413
XM_027383770.1	13.0978	0.00191031	0.391201	uncharacterized LOC113830564
XR_003476141.1	5.2701	0.00193105	0.391201	#N/A
XM_027372566.1	-1.3207	0.00206952	0.408754	CCAAT/enhancer-binding protein-like
XM_027360200.1	1.6376	0.00208344	0.408754	steroid hormone receptor ERR1-like
XM_027379428.1	-2.5166	0.00208571	0.408754	uncharacterized LOC113826523
XM_027369504.1	-3.9883	0.00217393	0.421463	betaine--homocysteine S-methyltransferase 1-like
XM_027354562.1	-2.3173	0.00227045	0.435491	uncharacterized LOC113803744
XM_027379017.1	-4.2879	0.00229632	0.435818	ankyrin repeat and SOCS box protein 13-like
XM_027372039.1	5.6056	0.00233436	0.438422	uncharacterized LOC113819837
gene-LOC113819734	-5.9069	0.00237121	0.440448	#N/A
XM_027353014.1	-1.9426	0.00239644	0.440448	uncharacterized LOC113802439
XM_027376155.1	5.6593	0.00246201	0.440448	uncharacterized LOC113823494
XM_027356418.1	-1.3568	0.00247542	0.440448	probable cytochrome P450 49a1
XM_027366025.1	-3.4622	0.0024923	0.440448	uncharacterized LOC113813943
XM_027378172.1	-1.9876	0.00249806	0.440448	peritrophin-1-like
XM_027366401.1	-1.2278	0.00251615	0.440448	transient receptor potential cation channel subfamily A member 1 homolog
XM_027366512.1	-1.1961	0.00270216	0.468461	retinol dehydrogenase 14-like
XM_027356794.1	-2.5325	0.00273557	0.469737	chymotrypsin BII-like
XM_027367111.1	-1.6602	0.00277855	0.472615	apolipoprotein D-like
XM_027376430.1	1.9567	0.00283289	0.472735	trypsin-1-like
XM_027370704.1	2.3723	0.00287091	0.472735	uncharacterized LOC113818508
XM_027374733.1	-2.0315	0.00290581	0.472735	sodium-coupled monocarboxylate transporter 1-like
XM_027353793.1	-1.4147	0.0029141	0.472735	endochitinase-like
XM_027376734.1	-1.5541	0.00292154	0.472735	interferon alpha-inducible protein 27-like protein 2B
XM_027350921.1	-1.3115	0.00293657	0.472735	#N/A
XM_027372983.1	-1.9926	0.00296932	0.473777	macrophage mannose receptor 1-like
XM_027351928.1	-2.7777	0.00305286	0.482833	N-acetylgalactosaminyltransferase 6-like
XM_027362356.1	-1.7316	0.0031934	0.500669	poly(U)-specific endoribonuclease-like
XM_027357602.1	-1.598	0.00328513	0.505573	uncharacterized LOC113806465
XR_003477590.1	4.061	0.00330253	0.505573	#N/A
XR_003476953.1	4.6209	0.00334971	0.505573	#N/A
XM_027364289.1	-1.5325	0.00336057	0.505573	hemocyanin D chain-like
XM_027375622.1	-5.6546	0.00336488	0.505573	alpha-(1,6)-fucosyltransferase-like
XM_027359282.1	1.1246	0.00371157	0.546263	translocon-associated protein subunit beta-like
XM_027356250.1	-1.8757	0.00373061	0.546263	group XV phospholipase A2-like
XM_027373213.1	-2.628	0.00375689	0.546263	G-protein coupled receptor moody-like
XM_027356380.1	10.5635	0.00379335	0.547153	uncharacterized LOC113805387
XM_027365263.1	3.1043	0.0039545	0.56587	XK-related protein 6-like
XM_027365838.1	2.1326	0.00425051	0.597145	uncharacterized LOC113813778
XM_027373913.1	-1.5524	0.00426749	0.597145	protein extra-macrochaetae-like
XM_027359957.1	2.2585	0.00429353	0.597145	cytochrome P450 2L1-like
XM_027360250.1	-1.933	0.00430554	0.597145	alkaline phosphatase-like
XM_027372142.1	4.0214	0.00440343	0.60606	carbohydrate sulfotransferase 11-like
XM_027354461.1	-1.929	0.00448508	0.607855	solute carrier organic anion transporter family member 3A1-like
XR_003476742.1	1.9328	0.00450472	0.607855	#N/A
XM_027356700.1	-5.2336	0.00451762	0.607855	serine hydrolase-like protein
XM_027373350.1	-5.3837	0.00463892	0.614977	thymidylate kinase-like
XM_027371478.1	1.9182	0.00464651	0.614977	uncharacterized LOC113819228
XM_027373469.1	-1.5778	0.00467287	0.614977	para-nitrobenzyl esterase-like
XM_027351997.1	-1.7149	0.00474556	0.61698	glycerol-3-phosphate acyltransferase 3-like
XR_003475525.1	4.5792	0.00475653	0.61698	#N/A
XR_003476717.1	4.1731	0.00491148	0.629488	#N/A
XM_027379918.1	-1.4217	0.00492278	0.629488	NPC intracellular cholesterol transporter 2-like
XM_027382425.1	-1.716	0.00501101	0.636258	pollen-specific leucine-rich repeat extensin-like protein 1
XM_027360950.1	-2.3046	0.00507293	0.639157	ankyrin repeat domain-containing protein 17-like
XM_027368043.1	2.1722	0.0051182	0.639157	solute carrier family 35 member B1-like
XM_027350925.1	-1.6162	0.00517564	0.639157	alcohol dehydrogenase [NADP(+)]-like
XM_027381189.1	-1.238	0.00529511	0.649284	protein sprouty-like
XM_027351561.1	-1.2817	0.00532968	0.649284	transcription factor AP-1-like
XM_027379160.1	-3.1218	0.00541532	0.65529	uncharacterized LOC113826291
XM_027357700.1	-1.6489	0.00550643	0.661873	uncharacterized LOC113806548
gene-LOC113822866	-4.0841	0.00563648	0.664733	#N/A
XM_027352608.1	-4.2668	0.00563651	0.664733	uncharacterized LOC113802137
gene-LOC113827291	-4.3394	0.00564083	0.664733	#N/A
XM_027356358.1	12.7313	0.00569735	0.667034	uncharacterized LOC113805372
XM_027358527.1	2.1684	0.00614161	0.714408	probable signal peptidase complex subunit 2
XM_027380298.1	-1.1009	0.00622928	0.719961	gamma-butyrobetaine dioxygenase-like
XM_027362730.1	-1.4733	0.00633779	0.724532	uncharacterized LOC113811058
XM_027376303.1	5.1756	0.00636702	0.724532	uncharacterized LOC113823614
XM_027382103.1	2.2981	0.00639522	0.724532	nose resistant to fluoxetine protein 6-like
XM_027375837.1	-1.5442	0.00642957	0.724532	uncharacterized LOC113823218
XM_027378605.1	10.515	0.00653498	0.731836	uncharacterized LOC113825773
XM_027363313.1	2.325	0.00670881	0.746666	proline-rich protein 36-like
XM_027365829.1	2.6819	0.00680058	0.74769	uncharacterized LOC113813770
XM_027366660.1	3.7276	0.00682897	0.74769	sarcoplasmic calcium-binding protein, alpha-B and -A chains
XR_003477586.1	5.6618	0.00684242	0.74769	#N/A
XM_027366098.1	-1.924	0.00695516	0.755431	glycoprotein-N-acetylgalactosamine 3-beta-galactosyltransferase 1-like
XM_027373871.1	4.8465	0.00700769	0.756579	putative defense protein 1
XM_027379230.1	-1.1955	0.00708441	0.760309	#N/A
XM_027383725.1	-1.81	0.00715885	0.763752	lithostathine-1-beta-like
XR_003476733.1	-3.7152	0.00730373	0.772433	#N/A
XM_027357695.1	-1.829	0.0073259	0.772433	macrophage mannose receptor 1-like
XM_027379539.1	2.1734	0.00746874	0.772636	cytidine deaminase-like
XM_027380149.1	-1.8768	0.00747054	0.772636	mitotic interactor and substrate of PLK1-like
XM_027380268.1	9.8138	0.00748314	0.772636	C-type lectin domain family 17, member A-like
XM_027374494.1	3.2237	0.00750901	0.772636	venom protease-like
XM_027382862.1	-3.1907	0.00754209	0.772636	uncharacterized LOC113829654
XM_027367238.1	3.7476	0.00765914	0.780194	actin-like
XM_027371817.1	-2.3544	0.00774355	0.784361	uncharacterized LOC113819606
XM_027382824.1	-1.8972	0.00797165	0.799592	mucin-5AC-like
XM_027380421.1	-1.4463	0.00798261	0.799592	peroxisomal sarcosine oxidase-like
XR_003477532.1	1.8513	0.0080556	0.799607	#N/A
XM_027350687.1	3.4849	0.0080922	0.799607	RCC1 domain-containing protein DDB_G0279253-like
XM_027368558.1	2.3852	0.00817324	0.799607	myosin heavy chain, muscle-like
XM_027381777.1	2.4308	0.00823447	0.799607	protein ABHD4-like
XM_027381008.1	-2.573	0.00830976	0.799607	uncharacterized LOC113828067
XM_027374760.1	-2.0048	0.00834903	0.799607	mucin-5AC-like
XR_003476817.1	1.6687	0.00840064	0.799607	#N/A
XM_027368186.1	-2.6203	0.00841783	0.799607	uncharacterized LOC113816151
XM_027360855.1	-5.4827	0.00842625	0.799607	uncharacterized LOC113809313
XM_027374766.1	-1.9737	0.00904201	0.849101	uncharacterized LOC113822228
XM_027375280.1	-2.968	0.009132	0.853109	glycine N-methyltransferase-like
XM_027383768.1	4.7829	0.00925692	0.860058	uncharacterized LOC113830563
XM_027363614.1	4.6033	0.0093018	0.860058	uncharacterized LOC113811795
XR_003476117.1	1.3949	0.00938851	0.863647	#N/A
XM_027380999.1	-1.8593	0.0103385	0.938644	uncharacterized LOC113828060
XM_027352937.1	-2.7599	0.010468	0.938644	fat-like cadherin-related tumor suppressor homolog
XM_027371903.1	5.1548	0.0104934	0.938644	kinesin light chain-like
XM_027367310.1	1.4082	0.0104994	0.938644	multiple epidermal growth factor-like domains protein 8
XM_027375633.1	-1.8638	0.0105862	0.938644	probable cytochrome P450 49a1
XM_027371765.1	9.9513	0.0105983	0.938644	uncharacterized LOC113819543
XM_027375720.1	-1.0617	0.0105995	0.938644	uncharacterized LOC113823104
XM_027380997.1	-1.6148	0.0106219	0.938644	peroxisomal N(1)-acetyl-spermine/spermidine oxidase-like
XM_027383665.1	-1.8767	0.0106723	0.938644	ankyrin-1-like
XM_027366456.1	-2.4032	0.0107288	0.939034	esterase E4-like
XM_027356931.1	-2.0523	0.0108022	0.940891	PHD finger protein rhinoceros-like
XM_027351668.1	-1.4528	0.0108943	0.944347	laccase-like
XM_027378872.1	-1.0106	0.0109755	0.946834	mitochondrial carrier protein Rim2-like
XM_027374470.1	-1.7228	0.0111786	0.958817	unconventional myosin-Id-like
XM_027359199.1	-1.0225	0.0112208	0.958817	baculoviral IAP repeat-containing protein 7-B-like
XM_027367124.1	-1.414	0.0113107	0.961944	sphingomyelin phosphodiesterase-like
XM_027373166.1	2.8238	0.0120935	0.999966	synaptotagmin-6-like
gene-LOC113800110	2.7032	0.0121209	0.999966	#N/A
XM_027370338.1	-1.0397	0.0122332	0.999966	uncharacterized LOC113818173
XM_027381602.1	5.5774	0.012302	0.999966	type-2 ice-structuring protein-like
XR_003477128.1	1.5223	0.0123044	0.999966	#N/A
XM_027357962.1	-1.065	0.0124936	0.999966	uncharacterized LOC113806806
XR_003476900.1	-10.8429	0.0130877	0.999966	#N/A
XM_027356194.1	4.143	0.013434	0.999966	mutS protein homolog 4-like
XM_027351378.1	-1.4572	0.0136204	0.999966	uncharacterized LOC113800584
XM_027368220.1	-1.2891	0.0136858	0.999966	probable cytochrome P450 49a1
XM_027350700.1	4.0473	0.0137007	0.999966	cytochrome P450 2L1-like
XM_027379251.1	-1.0667	0.0140621	0.999966	NPC intracellular cholesterol transporter 1-like
XM_027378189.1	1.4232	0.0141772	0.999966	uncharacterized LOC113825372
XM_027374002.1	-1.5444	0.0142178	0.999966	#N/A
XM_027356381.1	11.6227	0.0142461	0.999966	uncharacterized LOC113805388
XM_027380038.1	-1.2589	0.0143223	0.999966	acetylcholine receptor subunit alpha-1-A-like
XM_027375327.1	3.8709	0.0144762	0.999966	uncharacterized LOC113822794
XM_027352775.1	-1.5124	0.0146896	0.999966	proline-rich receptor-like protein kinase PERK9
XM_027357049.1	-4.4346	0.0147038	0.999966	proton-coupled folate transporter-like
XM_027361860.1	3.2172	0.0147214	0.999966	uncharacterized LOC113810155
XM_027355294.1	-1.7548	0.0147281	0.999966	nuclear hormone receptor E75-like
XM_027372059.1	-2.0791	0.0147325	0.999966	vegetative cell wall protein gp1-like
XM_027382822.1	-1.4561	0.0148536	0.999966	N-fatty-acyl-amino acid synthase/hydrolase PM20D1-like
XM_027358656.1	9.4443	0.0148543	0.999966	phenoloxidase-activating factor 2-like
XM_027355917.1	2.0685	0.0148552	0.999966	uncharacterized LOC113804967
XM_027356085.1	-1.0178	0.0149615	0.999966	uncharacterized LOC113805140
XM_027363589.1	1.1086	0.0150284	0.999966	uncharacterized LOC113811773
XM_027377569.1	-1.6904	0.0150841	0.999966	protein white-like
XM_027365492.1	-1.8456	0.0151495	0.999966	WSC domain-containing protein 1-like
XM_027363346.1	-1.2944	0.0151743	0.999966	uncharacterized LOC113811583
XM_027373581.1	1.6909	0.0152536	0.999966	elongation factor 2-like
XM_027365603.1	-1.1102	0.0154502	0.999966	uncharacterized LOC113813590
XM_027366805.1	2.2357	0.0155232	0.999966	uncharacterized LOC113814746
XM_027383335.1	-1.6228	0.015527	0.999966	collagen alpha-2(VI) chain-like
XM_027359618.1	2.8671	0.0156208	0.999966	uncharacterized LOC113808268
XM_027358384.1	2.6669	0.0159347	0.999966	bile salt-activated lipase-like
XM_027372722.1	-2.3275	0.0159926	0.999966	uncharacterized LOC113820391
XM_027383722.1	-1.8818	0.0162428	0.999966	solute carrier family 2, facilitated glucose transporter member 1-like
XM_027373693.1	-1.4567	0.0166132	0.999966	uncharacterized LOC113821215
XM_027364808.1	-2.4906	0.0167964	0.999966	perlucin-like
XM_027372708.1	-4.4279	0.0168317	0.999966	uncharacterized LOC113820370
XM_027358886.1	3.6361	0.0168729	0.999966	actin-like
XM_027358170.1	-11.2428	0.0170074	0.999966	major facilitator superfamily domain-containing protein 6-like
XM_027359395.1	-1.2268	0.017088	0.999966	carbohydrate sulfotransferase 11-like
XM_027359482.1	-1.0734	0.0171707	0.999966	uncharacterized LOC113808152
XM_027381145.1	-1.2344	0.0172637	0.999966	protein white-like
XM_027383784.1	1.9026	0.017269	0.999966	uncharacterized LOC113830581
XM_027367039.1	-2.1083	0.0173709	0.999966	secreted frizzled-related protein 5-like
XM_027376191.1	-1.78	0.0174299	0.999966	metalloreductase STEAP4-like
XR_003477829.1	9.9801	0.0174476	0.999966	#N/A
XM_027367447.1	-1.1563	0.0176521	0.999966	uncharacterized LOC113815356
XM_027379851.1	2.5012	0.0178507	0.999966	probable ATP-dependent RNA helicase DDX56
XM_027381006.1	-1.7395	0.0179203	0.999966	spermine oxidase-like
XM_027377159.1	-1.6873	0.0179415	0.999966	protein slit-like
XM_027376916.1	5.1037	0.0181362	0.999966	uncharacterized LOC113824167
XM_027351771.1	-1.0418	0.0182496	0.999966	baculoviral IAP repeat-containing protein 8-like
XM_027367357.1	1.7331	0.0182691	0.999966	phosphonoacetaldehyde hydrolase-like
XM_027374291.1	-2.493	0.0182793	0.999966	ABC transporter G family member 9-like
XM_027356524.1	-1.5582	0.0183401	0.999966	C-type lectin domain family 4 member F-like
XM_027358775.1	-2.4365	0.0185538	0.999966	inactive pancreatic lipase-related protein 1-like
XM_027372981.1	-1.833	0.0188988	0.999966	uncharacterized LOC113820605
XM_027364284.1	-2.0202	0.019093	0.999966	uncharacterized LOC113812410
XM_027361791.1	4.0927	0.0191572	0.999966	uncharacterized LOC113810105
XM_027360792.1	-1.447	0.0195059	0.999966	carboxylesterase 5A-like
XM_027380822.1	-1.1574	0.0196353	0.999966	uncharacterized LOC113827879
XM_027352873.1	-2.5461	0.0200961	0.999966	uncharacterized LOC113802318
XM_027362231.1	1.5279	0.0200963	0.999966	zinc finger CCCH domain-containing protein 13-like
XM_027379069.1	-1.8717	0.0201172	0.999966	uncharacterized LOC113826194
XM_027369856.1	3.6739	0.020285	0.999966	uncharacterized LOC113817760
XM_027382161.1	5.2946	0.0204191	0.999966	#N/A
gene-LOC113828929	-1.4367	0.0204225	0.999966	#N/A
XM_027350596.1	-1.4065	0.0205	0.999966	uncharacterized LOC113799895
gene-LOC113800372	-1.0362	0.0206599	0.999966	#N/A
XM_027373086.1	-1.1451	0.0207117	0.999966	protein patched homolog 2-like
XM_027370114.1	-1.6868	0.0209156	0.999966	superoxide dismutase [Cu-Zn]-like
XM_027362428.1	-1.7379	0.021175	0.999966	nose resistant to fluoxetine protein 6-like
XM_027367236.1	3.2739	0.0215326	0.999966	actin-like
XM_027352308.1	-1.207	0.0215761	0.999966	serine/threonine-protein phosphatase 1 regulatory subunit 10-like
XM_027377440.1	2.8416	0.0218316	0.999966	zinc transporter 2-like
XM_027369251.1	2.3523	0.0220184	0.999966	myoferlin-like
gene-LOC113816205	-1.0755	0.0220997	0.999966	#N/A
XM_027354137.1	4.3923	0.0221866	0.999966	actin-like
XM_027352013.1	-2.8428	0.0224827	0.999966	uncharacterized LOC113801206
XM_027354444.1	-1.3452	0.0230821	0.999966	uncharacterized LOC113803637
XM_027375763.1	-1.0673	0.0234004	0.999966	glutamine synthetase-like
XM_027357162.1	1.4785	0.0235589	0.999966	bifunctional purine biosynthesis protein PURH-like
XM_027366662.1	1.6804	0.023829	0.999966	MAM and LDL-receptor class A domain-containing protein 1-like
gene-LOC113803223	1.1301	0.0239005	0.999966	#N/A
XM_027361546.1	-3.693	0.0241002	0.999966	uncharacterized LOC113809865
XM_027375755.1	9.2839	0.0243068	0.999966	uncharacterized LOC113823137
XM_027368335.1	-1.3345	0.0244538	0.999966	myosin regulatory light chain 2-like
XM_027382788.1	-1.01	0.0247062	0.999966	uncharacterized LOC113829591
XM_027376814.1	-1.3193	0.024735	0.999966	WD repeat domain phosphoinositide-interacting protein 4-like
XM_027380357.1	-1.4267	0.024767	0.999966	fibrous sheath CABYR-binding protein-like
XR_003476318.1	2.5246	0.0251226	0.999966	#N/A
XM_027378520.1	-1.2703	0.0252238	0.999966	uncharacterized LOC113825684
XM_027369549.1	2.8158	0.0254571	0.999966	uncharacterized LOC113817479
XM_027378173.1	-1.7274	0.0254813	0.999966	uncharacterized LOC113825357
XM_027363348.1	2.612	0.0255748	0.999966	uncharacterized LOC113811584
XR_003477121.1	-3.3773	0.0258164	0.999966	#N/A
XM_027366428.1	2.2356	0.0259656	0.999966	uncharacterized LOC113814379
XM_027365335.1	9.2839	0.0262754	0.999966	protein O-linked-mannose beta-1,2-N-acetylglucosaminyltransferase 1-like
XM_027378310.1	1.4146	0.0263602	0.999966	caspase-3-like
XM_027383259.1	1.4056	0.0267482	0.999966	innexin inx2-like
XM_027352565.1	1.1812	0.0269507	0.999966	uncharacterized LOC113802101
XM_027366055.1	2.6794	0.0270044	0.999966	uncharacterized LOC113813970
XM_027353581.1	-1.0694	0.0271183	0.999966	uncharacterized LOC113802927
XM_027368553.1	3.4981	0.0271638	0.999966	myosin heavy chain, muscle-like
XR_003476853.1	4.1364	0.0273033	0.999966	#N/A
XM_027357269.1	-10.0768	0.0273296	0.999966	platelet-derived growth factor receptor beta-like
XM_027355888.1	-3.5474	0.0273443	0.999966	synaptotagmin-16-like
XM_027356764.1	2.2269	0.0275325	0.999966	oplophorus-luciferin 2-monooxygenase non-catalytic subunit-like
XR_003477173.1	-1.4416	0.0275631	0.999966	#N/A
XM_027367622.1	2.6358	0.0277886	0.999966	trypsin-1-like
XM_027356745.1	4.8202	0.0282829	0.999966	uncharacterized LOC113805690
XR_003476731.1	-4.4767	0.0283277	0.999966	#N/A
XM_027372219.1	-1.9574	0.0288271	0.999966	uncharacterized LOC113819972
XM_027373110.1	-1.0209	0.0288306	0.999966	uncharacterized LOC113820755
XM_027368377.1	1.3806	0.0288663	0.999966	transmembrane 9 superfamily member 2-like
XM_027371488.1	9.7922	0.028891	0.999966	actin-like
XM_027359362.1	1.8445	0.0292139	0.999966	cytosol aminopeptidase-like
XM_027356122.1	6.0783	0.0292314	0.999966	discoidin domain-containing receptor 2-like
XM_027373817.1	-3.3139	0.029267	0.999966	leucine-rich repeat transmembrane neuronal protein 4-like
XM_027356197.1	3	0.029302	0.999966	mutS protein homolog 4-like
XM_027361679.1	2.4435	0.02935	0.999966	uncharacterized LOC113809992
XM_027371305.1	2.9069	0.0293592	0.999966	uncharacterized LOC113819072
XM_027360003.1	-1.2123	0.0294046	0.999966	uncharacterized LOC113808571
XM_027362578.1	2.9928	0.0297149	0.999966	uncharacterized LOC113810921
XM_027366504.1	-1.9257	0.0301034	0.999966	uncharacterized LOC113814475
XM_027378700.1	3.3181	0.0301681	0.999966	GRIP and coiled-coil domain-containing protein 2-like
XM_027375354.1	2.2003	0.0302085	0.999966	cytochrome P450 3A1-like
XM_027359489.1	3.1911	0.0305016	0.999966	bifunctional protein GlmU-like
XM_027376912.1	9.6135	0.0309931	0.999966	cartilage oligomeric matrix protein-like
XR_003477592.1	9.6135	0.0309931	0.999966	#N/A
XM_027350836.1	2.0618	0.0310393	0.999966	uncharacterized LOC113800108
XM_027361171.1	-1.2676	0.0314011	0.999966	beta-glucuronidase-like
gene-LOC113803832	1.1644	0.0314441	0.999966	#N/A
XR_003475964.1	-1.383	0.0318793	0.999966	#N/A
gene-LOC113812126	-1.0483	0.0319544	0.999966	#N/A
XM_027359307.1	-2.9755	0.0320549	0.999966	signal peptide peptidase-like 2A
XM_027362867.1	10.1674	0.032055	0.999966	R-spondin-3-like
XR_003476797.1	3.1889	0.0321635	0.999966	#N/A
XM_027367586.1	1.0185	0.032233	0.999966	sodium/calcium exchanger regulatory protein 1-like
XM_027355591.1	2.2111	0.0324294	0.999966	probable 4-coumarate--CoA ligase 1
XM_027374466.1	12.335	0.0324528	0.999966	monocarboxylate transporter 8-like
XM_027358451.1	-1.3208	0.032832	0.999966	zinc finger CCHC domain-containing protein 24-like
XM_027352155.1	5.1749	0.032879	0.999966	complement C1q-like protein 4
XM_027371937.1	1.7805	0.0329253	0.999966	hemolymph clottable protein-like
XM_027379452.1	2.7057	0.033349	0.999966	vacuolar protein sorting-associated protein 37C-like
gene-LOC113812642	3.3515	0.0335099	0.999966	#N/A
XM_027374544.1	2.3747	0.0335447	0.999966	protein spaetzle 5-like
XM_027359101.1	1.1857	0.0335573	0.999966	trichohyalin-like
XM_027363962.1	1.1118	0.0346316	0.999966	DNA polymerase epsilon subunit 3-like
XM_027351026.1	-1.6745	0.0346593	0.999966	sphingosine-1-phosphate lyase-like
XM_027373638.1	1.2266	0.0351056	0.999966	GTPase HRas
XM_027361752.1	-1.1988	0.0351284	0.999966	NPC intracellular cholesterol transporter 1 homolog 1b-like
gene-LOC113823556	2.2606	0.0351532	0.999966	#N/A
XR_003476002.1	9.5183	0.0354104	0.999966	#N/A
XM_027355042.1	-1.3365	0.0354695	0.999966	ficolin-2-like
XR_003475609.1	2.9603	0.0358221	0.999966	#N/A
XM_027381668.1	4.0611	0.0360641	0.999966	troponin C-like
XM_027370803.1	2.1114	0.0360816	0.999966	microtubule-associated protein futsch-like
XM_027362495.1	-1.5494	0.03613	0.999966	uncharacterized LOC113810846
XM_027381208.1	3.0639	0.036168	0.999966	protein odd-skipped-like
XM_027367684.1	1.9204	0.0362	0.999966	ladderlectin-like
XM_027354135.1	9.0857	0.0362928	0.999966	actin-like
XM_027376489.1	1.7278	0.0364045	0.999966	glutamate receptor ionotropic, kainate 2-like
gene-LOC113817037	-3.5546	0.0365217	0.999966	#N/A
XR_003475500.1	3.4713	0.0367792	0.999966	#N/A
XM_027366270.1	3.9143	0.0374275	0.999966	uncharacterized LOC113814237
XM_027381612.1	3.4903	0.0375009	0.999966	uncharacterized LOC113828607
XM_027370982.1	-1.4403	0.0377311	0.999966	uncharacterized LOC113818791
XM_027363477.1	-1.5074	0.037734	0.999966	trypsin-1-like
XR_003477148.1	-2.3792	0.0377643	0.999966	#N/A
XM_027381753.1	-2.2507	0.0377978	0.999966	uncharacterized LOC113828744
XM_027379161.1	-1.139	0.0378068	0.999966	GATA-binding factor 5-B-like
XM_027376400.1	2.2644	0.0379245	0.999966	angiotensin-converting enzyme-like
gene-LOC113803416	-1.5547	0.0380068	0.999966	#N/A
XM_027375635.1	-3.4889	0.0380717	0.999966	breast cancer anti-estrogen resistance protein 1-like
XM_027367286.1	2.0165	0.0392728	0.999966	gamma-butyrobetaine dioxygenase-like
XM_027375340.1	-2.2926	0.0393551	0.999966	cytochrome P450 9e2-like
XM_027370480.1	-1.8477	0.0394292	0.999966	uncharacterized LOC113818298
XM_027358776.1	1.2835	0.0396351	0.999966	uncharacterized LOC113807503
XM_027360346.1	3.1731	0.0398167	0.999966	uncharacterized LOC113808851
XM_027358655.1	1.6655	0.0398382	0.999966	calcium-activated potassium channel slowpoke-like
XM_027357774.1	-3.8859	0.0401539	0.999966	ankyrin repeat and SOCS box protein 18-like
XM_027372426.1	1.5639	0.0401739	0.999966	chorion peroxidase-like
XM_027359586.1	-1.1183	0.0401807	0.999966	uncharacterized LOC113808246
XM_027358616.1	1.6028	0.0402384	0.999966	box C/D snoRNA protein 1-like
XR_003476432.1	2.2943	0.040243	0.999966	#N/A
XM_027372635.1	1.6309	0.0402863	0.999966	polypyrimidine tract-binding protein 1-like
XR_003476848.1	3.4342	0.0403803	0.999966	#N/A
XM_027365753.1	-1.6767	0.0406705	0.999966	#N/A
XR_003476973.1	-1.1178	0.0407968	0.999966	#N/A
XM_027357587.1	-1.1291	0.0409366	0.999966	uncharacterized LOC113806454
XM_027369517.1	-2.2758	0.0411163	0.999966	dimethylglycine dehydrogenase, mitochondrial-like
XR_003476079.1	2.0643	0.0414003	0.999966	#N/A
XM_027367407.1	-1.0609	0.041441	0.999966	3 beta-hydroxysteroid dehydrogenase/Delta 5-->4-isomerase-like
XR_003476941.1	2.357	0.0417003	0.999966	#N/A
XM_027360626.1	-1.6575	0.0418641	0.999966	UDP-glucuronosyltransferase 2B14-like
XM_027368202.1	-8.4649	0.041983	0.999966	actin-like
XM_027374403.1	11.9169	0.0420914	0.999966	alpha/beta-gliadin A-III-like
XM_027351349.1	1.6376	0.0421294	0.999966	axoneme-associated protein mst101(2)-like
XM_027378342.1	-1.2687	0.042224	0.999966	eukaryotic translation initiation factor 5B-like
XM_027359084.1	-1.0154	0.042236	0.999966	organic cation transporter protein-like
XM_027382176.1	-1.4467	0.0430066	0.999966	uncharacterized LOC113829086
XM_027372959.1	-1.79	0.0430223	0.999966	chlorophyllase-2, chloroplastic-like
XM_027367215.1	-3.3026	0.0430332	0.999966	actin-3, muscle-specific-like
XM_027381192.1	2.5153	0.0431442	0.999966	alpha-(1,3)-fucosyltransferase C-like
XM_027362858.1	2.752	0.0432397	0.999966	uncharacterized LOC113811177
XM_027360281.1	-1.1789	0.0434047	0.999966	oplophorus-luciferin 2-monooxygenase non-catalytic subunit-like
XM_027359746.1	-1.1728	0.0435113	0.999966	fructose-bisphosphate aldolase-like
XM_027360916.1	1.1333	0.0437732	0.999966	venom toxin OcyC11-like
gene-LOC113814656	1.1621	0.0437951	0.999966	#N/A
XM_027368554.1	3.4699	0.0438757	0.999966	myosin heavy chain, muscle-like
XM_027366212.1	-2.2777	0.0443435	0.999966	1-aminocyclopropane-1-carboxylate synthase-like protein 1
XM_027350903.1	3.9635	0.0443932	0.999966	chymotrypsin-like elastase family member 2A
XM_027361880.1	1.2629	0.0448444	0.999966	IDLSRF-like peptide
XM_027380824.1	2.7726	0.0451233	0.999966	uncharacterized LOC113827881
XM_027357932.1	-1.0628	0.0451708	0.999966	la-related protein 6-like
XR_003475816.1	4.3603	0.0455876	0.999966	#N/A
XM_027367470.1	5.0758	0.0456398	0.999966	trihydrophobin-like
XM_027372166.1	-1.3914	0.0457927	0.999966	adenosine deaminase 2-like
XM_027353705.1	-1.2535	0.0458106	0.999966	uncharacterized LOC113802999
XM_027376295.1	-1.6719	0.0458441	0.999966	uncharacterized LOC113823605
XM_027360747.1	1.045	0.0462034	0.999966	cryptochrome-1-like
XM_027373858.1	1.3457	0.0464981	0.999966	DNA polymerase alpha subunit B-like
XM_027365602.1	-5.6189	0.0465566	0.999966	uncharacterized LOC113813589
XM_027380180.1	1.8873	0.047362	0.999966	#N/A
XM_027354760.1	1.3492	0.0474125	0.999966	neuroparsin-A-like
XM_027352014.1	-2.1699	0.047572	0.999966	uncharacterized LOC113801207
XM_027380145.1	11.7071	0.0478686	0.999966	keratin, type II cytoskeletal 1-like
XM_027365683.1	-3.5265	0.047928	0.999966	#N/A
XM_027351386.1	5.29	0.0479388	0.999966	transmembrane and TPR repeat-containing protein 2-like
XM_027383640.1	-1.4415	0.0479751	0.999966	protein extra-macrochaetae-like
gene-LOC113810100	1.3515	0.0484892	0.999966	#N/A
XM_027364237.1	1.1728	0.0486277	0.999966	WD repeat-containing protein 47-like
XM_027367472.1	6.6439	0.0486723	0.999966	uncharacterized LOC113815384
XM_027376643.1	2.961	0.0486862	0.999966	carbonic anhydrase-related protein 10-like
XM_027361581.1	3.2869	0.0489711	0.999966	uncharacterized LOC113809906
XM_027363118.1	2.6383	0.0490934	0.999966	aminopeptidase N-like
XM_027372728.1	-1.2258	0.0491484	0.999966	uncharacterized LOC113820396
XM_027362475.1	1.7841	0.0492109	0.999966	protein lava lamp-like
XM_027378385.1	1.5334	0.0493098	0.999966	alpha-L-fucosidase-like
gene-LOC113802271	3.3159	0.0495337	0.999966	#N/A
XM_027377764.1	1.4588	0.0498168	0.999966	collagen alpha-3(IX) chain-like
