# Supplementary material for: Molecular and Physiological Responses of Litopenaeus vannamei to Nitrogen and Phosphorus Stress
Source: Antioxidants (Basel). 2025 Feb 8;14(2):194. doi: 10.3390/antiox14020194 (PMC11851905; doi:10.3390/antiox14020194)
Supplement: Supplementary file 1 [file antioxidants-14-00194-s001.zip › Table S3.xlsx]

## Sheet: N_BP
Table S3-1 Top 50 GO terms in Biological Process under nitrogen stress
GO ID	Description	fg_num	bg_num	pvalue
GO:0016042	lipid catabolic process	41	398	1.28e-20
GO:0044712	single-organism catabolic process	69	1262	1.04e-18
GO:0044242	cellular lipid catabolic process	34	320	1.29e-17
GO:0044281	small molecule metabolic process	102	2635	2.34e-17
GO:1901568	fatty acid derivative metabolic process	25	183	9.28e-16
GO:0019752	carboxylic acid metabolic process	61	1208	7.78e-15
GO:0006805	xenobiotic metabolic process	23	167	1.16e-14
GO:0006629	lipid metabolic process	68	1492	2.28e-14
GO:0006631	fatty acid metabolic process	35	436	2.49e-14
GO:0044255	cellular lipid metabolic process	58	1187	1.78e-13
GO:0043436	oxoacid metabolic process	62	1348	3.11e-13
GO:0006637	acyl-CoA metabolic process	21	158	3.55e-13
GO:0035383	thioester metabolic process	21	158	3.55e-13
GO:0006082	organic acid metabolic process	62	1357	4.18e-13
GO:0009410	response to xenobiotic stimulus	32	414	9.99e-13
GO:0071466	cellular response to xenobiotic stimulus	25	247	1.01e-12
GO:0046503	glycerolipid catabolic process	18	120	2.23e-12
GO:0044283	small molecule biosynthetic process	48	950	1.07e-11
GO:0046461	neutral lipid catabolic process	16	100	1.4e-11
GO:0046464	acylglycerol catabolic process	16	100	1.4e-11
GO:0033865	nucleoside bisphosphate metabolic process	22	212	1.51e-11
GO:0033875	ribonucleoside bisphosphate metabolic process	22	212	1.51e-11
GO:0034032	purine nucleoside bisphosphate metabolic process	22	212	1.51e-11
GO:0032787	monocarboxylic acid metabolic process	40	704	2.21e-11
GO:0006692	prostanoid metabolic process	14	74	2.6e-11
GO:0006693	prostaglandin metabolic process	14	74	2.6e-11
GO:0051186	cofactor metabolic process	42	807	1.05e-10
GO:0006690	icosanoid metabolic process	16	115	1.24e-10
GO:0033559	unsaturated fatty acid metabolic process	16	123	3.47e-10
GO:0044282	small molecule catabolic process	35	613	4.07e-10
GO:0034379	very-low-density lipoprotein particle assembly	11	50	6.67e-10
GO:0008202	steroid metabolic process	26	362	7.72e-10
GO:0090119	vesicle-mediated cholesterol transport	10	43	2.27e-09
GO:0090122	cholesterol ester hydrolysis involved in cholesterol transport	10	43	2.27e-09
GO:0090320	regulation of chylomicron remnant clearance	10	43	2.27e-09
GO:0008610	lipid biosynthetic process	40	826	2.57e-09
GO:0006766	vitamin metabolic process	18	183	2.73e-09
GO:0034382	chylomicron remnant clearance	10	44	2.89e-09
GO:0071830	triglyceride-rich lipoprotein particle clearance	10	44	2.89e-09
GO:0006790	sulfur compound metabolic process	32	573	4.27e-09
GO:0034378	chylomicron assembly	10	46	4.61e-09
GO:0032366	intracellular sterol transport	11	60	5.25e-09
GO:0032367	intracellular cholesterol transport	11	60	5.25e-09
GO:0034377	plasma lipoprotein particle assembly	11	62	7.56e-09
GO:0010984	regulation of lipoprotein particle clearance	10	49	8.88e-09
GO:0019626	short-chain fatty acid catabolic process	10	50	1.09e-08
GO:0042737	drug catabolic process	16	157	1.29e-08
GO:0006066	alcohol metabolic process	30	536	1.3e-08
GO:0046165	alcohol biosynthetic process	21	277	1.4e-08
GO:1901617	organic hydroxy compound biosynthetic process	24	365	2.02e-08

## Sheet: N_CC
Table S3-2 Top 50 GO terms in Cellular Component under nitrogen stress
GO ID	Description	fg_num	bg_num	pvalue
GO:0005615	extracellular space	41	889	4.32e-09
GO:0005783	endoplasmic reticulum	53	1658	3.63e-06
GO:0005788	endoplasmic reticulum lumen	15	228	8.57e-06
GO:0044421	extracellular region part	47	1451	1.05e-05
GO:0005576	extracellular region	58	2016	2.88e-05
GO:0043202	lysosomal lumen	11	151	5.54e-05
GO:0044432	endoplasmic reticulum part	37	1111	6.08e-05
GO:0005811	lipid particle	11	155	7.03e-05
GO:0030868	smooth endoplasmic reticulum membrane	2	2	0.000289643
GO:0042599	lamellar body	4	22	0.000473625
GO:0005775	vacuolar lumen	12	234	0.000690484
GO:0009897	external side of plasma membrane	9	144	0.000809748
GO:0005765	lysosomal membrane	12	251	0.00126865
GO:0098852	lytic vacuole membrane	12	255	0.0014513
GO:0034663	endoplasmic reticulum chaperone complex	3	21	0.00519048
GO:0030670	phagocytic vesicle membrane	3	22	0.00593524
GO:0005903	brush border	9	204	0.00837635
GO:0005764	lysosome	20	657	0.00880109
GO:0044437	vacuolar part	17	530	0.00944427
GO:0000323	lytic vacuole	20	663	0.00966922
GO:0005774	vacuolar membrane	12	327	0.0104732
GO:0005640	nuclear outer membrane	3	28	0.0117148
GO:0002081	outer acrosomal membrane	2	11	0.0143931
GO:0070069	cytochrome complex	3	32	0.0168764
GO:0020003	symbiont-containing vacuole	1	1	0.0170551
GO:0032807	DNA ligase IV complex	1	1	0.0170551
GO:0005604	basement membrane	7	158	0.0186998
GO:0005777	peroxisome	8	197	0.0198233
GO:0042579	microbody	8	197	0.0198233
GO:0005773	vacuole	21	769	0.0224728
GO:0002080	acrosomal membrane	2	15	0.026277
GO:0016021	integral component of membrane	48	2147	0.0270333
GO:0005925	focal adhesion	8	211	0.028402
GO:0005578	proteinaceous extracellular matrix	7	173	0.0289157
GO:0044420	extracellular matrix component	7	173	0.0289157
GO:0005887	integral component of plasma membrane	28	1133	0.0297654
GO:0098862	cluster of actin-based cell projections	9	254	0.0303493
GO:0035841	new growing cell tip	1	2	0.0338205
GO:0035976	AP1 complex	1	2	0.0338205
GO:0097457	hippocampal mossy fiber	1	2	0.0338205
GO:0097524	sperm plasma membrane	2	18	0.0370336
GO:0098588	bounding membrane of organelle	50	2300	0.0377644
GO:0031902	late endosome membrane	4	75	0.0391489
GO:0044425	membrane part	82	4069	0.04153
GO:0097433	dense body	4	78	0.0441945
GO:0031233	intrinsic component of external side of plasma membrane	2	20	0.0449819
GO:0048770	pigment granule	3	47	0.0458614
GO:0012505	endomembrane system	83	4144	0.0459079
GO:0005789	endoplasmic reticulum membrane	21	833	0.0470122
GO:0031226	intrinsic component of plasma membrane	28	1188	0.0495873

## Sheet: N_MF
Table S3-3 Top 50 GO terms in Molecular Function under nitrogen stress
GO ID	Description	fg_num	bg_num	pvalue
GO:0003824	catalytic activity	157	6032	1.61e-11
GO:0016298	lipase activity	20	173	3.16e-11
GO:0047617	acyl-CoA hydrolase activity	12	57	2.73e-10
GO:0016290	palmitoyl-CoA hydrolase activity	11	49	7.39e-10
GO:0016289	CoA hydrolase activity	12	65	1.37e-09
GO:0004771	sterol esterase activity	11	52	1.46e-09
GO:0047619	acylcarnitine hydrolase activity	10	43	3.09e-09
GO:0016790	thiolester hydrolase activity	13	88	4.88e-09
GO:0015645	fatty acid ligase activity	9	36	9.73e-09
GO:0004806	triglyceride lipase activity	11	70	3.95e-08
GO:0016405	CoA-ligase activity	9	42	4.2e-08
GO:0016878	acid-thiol ligase activity	9	43	5.23e-08
GO:0052689	carboxylic ester hydrolase activity	16	180	1.37e-07
GO:0016877	ligase activity, forming carbon-sulfur bonds	9	62	1.4e-06
GO:0016491	oxidoreductase activity	32	745	3.29e-06
GO:0004467	long-chain fatty acid-CoA ligase activity	6	25	4.04e-06
GO:0005427	proton-dependent oligopeptide secondary active transmembrane transporter activity	3	4	2.22e-05
GO:0015198	oligopeptide transporter activity	3	4	2.22e-05
GO:0015322	secondary active oligopeptide transmembrane transporter activity	3	4	2.22e-05
GO:0015334	high-affinity oligopeptide transporter activity	3	4	2.22e-05
GO:0035673	oligopeptide transmembrane transporter activity	3	4	2.22e-05
GO:0042936	dipeptide transporter activity	3	4	2.22e-05
GO:0071916	dipeptide transmembrane transporter activity	3	4	2.22e-05
GO:0016787	hydrolase activity	74	2671	2.63e-05
GO:0016874	ligase activity	14	219	3.86e-05
GO:0016788	hydrolase activity, acting on ester bonds	32	842	3.91e-05
GO:0008236	serine-type peptidase activity	14	220	4.06e-05
GO:0061750	acid sphingomyelin phosphodiesterase activity	4	13	6.23e-05
GO:0050660	flavin adenine dinucleotide binding	8	77	6.65e-05
GO:0017171	serine hydrolase activity	14	231	6.91e-05
GO:0016701	oxidoreductase activity, acting on single donors with incorporation of molecular oxygen	5	29	0.00014525
GO:0004252	serine-type endopeptidase activity	12	192	0.00017137
GO:0004767	sphingomyelin phosphodiesterase activity	4	19	0.000310598
GO:0004648	O-phospho-L-serine:2-oxoglutarate aminotransferase activity	2	2	0.000317385
GO:0015333	peptide:proton symporter activity	3	9	0.000435719
GO:0022897	proton-dependent peptide secondary active transmembrane transporter activity	3	9	0.000435719
GO:0030343	vitamin D3 25-hydroxylase activity	3	9	0.000435719
GO:0070643	vitamin D 25-hydroxylase activity	3	9	0.000435719
GO:0048037	cofactor binding	18	414	0.000455612
GO:0015321	sodium-dependent phosphate transmembrane transporter activity	3	11	0.000833527
GO:0016645	oxidoreductase activity, acting on the CH-NH group of donors	5	42	0.000861768
GO:0003996	acyl-CoA ligase activity	2	3	0.00094092
GO:0004734	pyrimidodiazepine synthase activity	2	3	0.00094092
GO:0015038	glutathione disulfide oxidoreductase activity	2	3	0.00094092
GO:0016648	oxidoreductase activity, acting on the CH-NH group of donors, disulfide as acceptor	2	3	0.00094092
GO:0030613	oxidoreductase activity, acting on phosphorus or arsenic in donors	2	3	0.00094092
GO:0030614	oxidoreductase activity, acting on phosphorus or arsenic in donors, disulfide as acceptor	2	3	0.00094092
GO:0045174	glutathione dehydrogenase (ascorbate) activity	2	3	0.00094092
GO:0050610	methylarsonate reductase activity	2	3	0.00094092
GO:0005496	steroid binding	8	115	0.00104828

## Sheet: P_BP
Table S3-4 Top 50 GO terms in Biological Process under phosphorus stress
GO ID	Description	fg_num	bg_num	pvalue
GO:0019752	carboxylic acid metabolic process	34	1208	1.51e-08
GO:0016042	lipid catabolic process	18	398	7.43e-08
GO:0044712	single-organism catabolic process	33	1262	1.5e-07
GO:0043436	oxoacid metabolic process	34	1348	2.19e-07
GO:0006082	organic acid metabolic process	34	1357	2.56e-07
GO:0006706	steroid catabolic process	6	29	3.3e-07
GO:0008209	androgen metabolic process	6	33	7.44e-07
GO:0044281	small molecule metabolic process	50	2635	1.11e-06
GO:0008202	steroid metabolic process	15	362	2.91e-06
GO:0006576	cellular biogenic amine metabolic process	11	203	5.39e-06
GO:0032787	monocarboxylic acid metabolic process	21	704	5.47e-06
GO:0006805	xenobiotic metabolic process	10	167	6.07e-06
GO:0006631	fatty acid metabolic process	16	436	6.33e-06
GO:0006066	alcohol metabolic process	17	536	2.15e-05
GO:0034754	cellular hormone metabolic process	9	155	2.3e-05
GO:0009698	phenylpropanoid metabolic process	4	18	2.51e-05
GO:0009804	coumarin metabolic process	4	18	2.51e-05
GO:0006721	terpenoid metabolic process	8	126	3.51e-05
GO:0009410	response to xenobiotic stimulus	14	414	6.06e-05
GO:0042439	ethanolamine-containing compound metabolic process	8	140	7.42e-05
GO:0036378	calcitriol biosynthetic process from calciol	3	9	7.6e-05
GO:0070640	vitamin D3 metabolic process	3	9	7.6e-05
GO:0044242	cellular lipid catabolic process	12	320	7.89e-05
GO:1901568	fatty acid derivative metabolic process	9	183	8.43e-05
GO:0008210	estrogen metabolic process	4	25	9.84e-05
GO:0044106	cellular amine metabolic process	11	280	0.000104923
GO:0044107	cellular alcohol metabolic process	3	10	0.000107785
GO:0044108	cellular alcohol biosynthetic process	3	10	0.000107785
GO:0006629	lipid metabolic process	30	1492	0.000111504
GO:0009308	amine metabolic process	11	285	0.000122684
GO:0006720	isoprenoid metabolic process	8	153	0.000138087
GO:0006690	icosanoid metabolic process	7	115	0.000142742
GO:0009822	alkaloid catabolic process	3	11	0.000147133
GO:0042737	drug catabolic process	8	157	0.000165035
GO:0071466	cellular response to xenobiotic stimulus	10	247	0.000170732
GO:0010565	regulation of cellular ketone metabolic process	8	158	0.000172409
GO:0042440	pigment metabolic process	10	249	0.000182283
GO:0046503	glycerolipid catabolic process	7	120	0.000186044
GO:0006789	bilirubin conjugation	3	12	0.000194759
GO:0016098	monoterpenoid metabolic process	3	12	0.000194759
GO:0018879	biphenyl metabolic process	3	12	0.000194759
GO:0051552	flavone metabolic process	3	12	0.000194759
GO:0052695	cellular glucuronidation	3	12	0.000194759
GO:0052696	flavonoid glucuronidation	3	12	0.000194759
GO:0052697	xenobiotic glucuronidation	3	12	0.000194759
GO:0070980	biphenyl catabolic process	3	12	0.000194759
GO:1904223	regulation of glucuronosyltransferase activity	3	12	0.000194759
GO:1904224	negative regulation of glucuronosyltransferase activity	3	12	0.000194759
GO:2001029	regulation of cellular glucuronidation	3	12	0.000194759
GO:2001030	negative regulation of cellular glucuronidation	3	12	0.000194759

## Sheet: P_CC
Table S3-5 Top 50 GO terms in Cellular Component under phosphorus stress
GO ID	Description	fg_num	bg_num	pvalue
GO:0005615	extracellular space	25	889	1.22e-06
GO:0097433	dense body	7	78	1.03e-05
GO:0015629	actin cytoskeleton	18	613	2.58e-05
GO:0005924	cell-substrate adherens junction	11	252	3.41e-05
GO:0030055	cell-substrate junction	11	255	3.8e-05
GO:0005925	focal adhesion	10	211	3.92e-05
GO:0016459	myosin complex	7	99	4.9e-05
GO:0005713	recombination nodule	2	3	0.000278582
GO:0005884	actin filament	8	194	0.000604152
GO:0032982	myosin filament	4	44	0.000851423
GO:0044432	endoplasmic reticulum part	22	1111	0.000991596
GO:0045121	membrane raft	10	315	0.000992107
GO:0098857	membrane microdomain	10	315	0.000992107
GO:0034663	endoplasmic reticulum chaperone complex	3	21	0.00104526
GO:0005789	endoplasmic reticulum membrane	18	833	0.00113384
GO:0042599	lamellar body	3	22	0.00120175
GO:0005576	extracellular region	33	2016	0.00141425
GO:0044421	extracellular region part	26	1451	0.00143938
GO:0042175	nuclear outer membrane-endoplasmic reticulum membrane network	18	868	0.00179693
GO:0005775	vacuolar lumen	8	234	0.00201194
GO:0098827	endoplasmic reticulum subcompartment	18	879	0.00206365
GO:0005783	endoplasmic reticulum	28	1658	0.00224095
GO:0005640	nuclear outer membrane	3	28	0.00245023
GO:0005912	adherens junction	11	435	0.00339555
GO:0043202	lysosomal lumen	6	151	0.0035237
GO:0070069	cytochrome complex	3	32	0.00360648
GO:0070161	anchoring junction	11	442	0.00383051
GO:0035578	azurophil granule lumen	5	124	0.00715585
GO:0044425	membrane part	53	4069	0.00748533
GO:0101002	ficolin-1-rich granule	7	233	0.00763899
GO:1904813	ficolin-1-rich granule lumen	6	179	0.00798294
GO:0099512	supramolecular fiber	17	924	0.00799852
GO:0034774	secretory granule lumen	9	358	0.00815569
GO:0002080	acrosomal membrane	2	15	0.00903378
GO:0060205	cytoplasmic membrane-bounded vesicle lumen	9	364	0.00904008
GO:0031260	pseudopodium membrane	1	1	0.00970374
GO:0036488	CHOP-C/EBP complex	1	1	0.00970374
GO:0042643	actomyosin, actin portion	1	1	0.00970374
GO:0005886	plasma membrane	50	3838	0.00994069
GO:0031983	vesicle lumen	9	370	0.00999557
GO:0048770	pigment granule	3	47	0.0106106
GO:0016020	membrane	72	6051	0.0124608
GO:0016021	integral component of membrane	31	2147	0.0130984
GO:0031224	intrinsic component of membrane	32	2243	0.0137491
GO:0071944	cell periphery	51	4016	0.0150354
GO:0005811	lipid particle	5	155	0.0175341
GO:0005784	Sec61 translocon complex	1	2	0.019314
GO:0030485	smooth muscle contractile fiber	1	2	0.019314
GO:0035976	AP1 complex	1	2	0.019314
GO:0071256	translocon complex	1	2	0.019314

## Sheet: P_MF
Table S3-6 Top 50 GO terms in Molecular Function under nitrogen stress
GO ID	Description	fg_num	bg_num	pvalue
GO:0004497	monooxygenase activity	8	90	3.94e-06
GO:0008395	steroid hydroxylase activity	5	26	5.98e-06
GO:0001972	retinoic acid binding	4	18	2.96e-05
GO:0070576	vitamin D 24-hydroxylase activity	3	7	3.64e-05
GO:0030343	vitamin D3 25-hydroxylase activity	3	9	8.61e-05
GO:0070643	vitamin D 25-hydroxylase activity	3	9	8.61e-05
GO:0005200	structural constituent of cytoskeleton	9	187	0.00013545
GO:0005496	steroid binding	7	115	0.000183916
GO:0016787	hydrolase activity	45	2671	0.000266243
GO:0061750	acid sphingomyelin phosphodiesterase activity	3	13	0.000284448
GO:0016705	oxidoreductase activity, acting on paired donors, with incorporation or reduction of molecular oxygen	7	125	0.000307439
GO:0008392	arachidonic acid epoxygenase activity	2	3	0.000314672
GO:0016298	lipase activity	8	173	0.000420588
GO:0003824	catalytic activity	81	6032	0.000612719
GO:0001409	guanine nucleotide transmembrane transporter activity	2	4	0.000625086
GO:0005395	eye pigment precursor transporter activity	2	4	0.000625086
GO:0008558	guanine-transporting ATPase activity	2	4	0.000625086
GO:0015208	guanine transmembrane transporter activity	2	4	0.000625086
GO:0004767	sphingomyelin phosphodiesterase activity	3	19	0.00092108
GO:0031013	troponin I binding	2	5	0.00103476
GO:0004566	beta-glucuronidase activity	2	6	0.00154166
GO:0008391	arachidonic acid monooxygenase activity	2	6	0.00154166
GO:0005504	fatty acid binding	4	51	0.00185715
GO:0033695	oxidoreductase activity, acting on CH or CH2 groups, quinone or similar compound as acceptor	2	7	0.00214375
GO:0034875	caffeine oxidase activity	2	7	0.00214375
GO:0030246	carbohydrate binding	7	186	0.0031347
GO:0030898	actin-dependent ATPase activity	4	60	0.00337472
GO:0016814	hydrolase activity, acting on carbon-nitrogen (but not peptide) bonds, in cyclic amidines	3	30	0.00355299
GO:0005345	purine nucleobase transmembrane transporter activity	2	9	0.00362562
GO:0004620	phospholipase activity	5	100	0.00372563
GO:0033293	monocarboxylic acid binding	4	63	0.0040258
GO:0016491	oxidoreductase activity	16	745	0.00416768
GO:0046914	transition metal ion binding	16	746	0.00422196
GO:0005501	retinoid binding	4	68	0.0052911
GO:0015245	fatty acid transporter activity	2	11	0.00546481
GO:0016832	aldehyde-lyase activity	2	11	0.00546481
GO:0000146	microfilament motor activity	4	70	0.00586395
GO:0019840	isoprenoid binding	4	70	0.00586395
GO:0005275	amine transmembrane transporter activity	2	12	0.00651368
GO:0008144	drug binding	16	788	0.00708599
GO:0050649	testosterone 6-beta-hydroxylase activity	2	13	0.00764626
GO:0043167	ion binding	38	2539	0.00831647
GO:0008390	testosterone 16-alpha-hydroxylase activity	2	14	0.00886075
GO:0047619	acylcarnitine hydrolase activity	3	43	0.00980002
GO:0031406	carboxylic acid binding	8	288	0.00993865
GO:0004126	cytidine deaminase activity	1	1	0.0103158
GO:0008401	retinoic acid 4-hydroxylase activity	1	1	0.0103158
GO:0008404	arachidonic acid 14,15-epoxygenase activity	1	1	0.0103158
GO:0008405	arachidonic acid 11,12-epoxygenase activity	1	1	0.0103158
GO:0030342	1-alpha,25-dihydroxyvitamin D3 24-hydroxylase activity	1	1	0.0103158
