# Supplementary material for: Molecular and Physiological Responses of Litopenaeus vannamei to Nitrogen and Phosphorus Stress
Source: Antioxidants (Basel). 2025 Feb 8;14(2):194. doi: 10.3390/antiox14020194 (PMC11851905; doi:10.3390/antiox14020194)
Supplement: Supplementary file 1 [file antioxidants-14-00194-s001.zip › Table S4.xlsx]

## Sheet: nitrogen
Table S4-1 KEGG pathway significantly enriched under nitrogen stress
Pathway ID	Pathway	KEGG_A_class	KEGG_B_class	fg_num	bg_num	Pvalue
ko01100	Metabolic pathways	Metabolism	Global and overview maps	70	1746	1.92e-10
ko00130	Ubiquinone and other terpenoid-quinone biosynthesis	Metabolism	Metabolism of cofactors and vitamins	8	34	3.37e-07
ko00511	Other glycan degradation	Metabolism	Glycan biosynthesis and metabolism	7	53	0.000102806
ko04142	Lysosome	Cellular Processes	Transport and catabolism	12	182	0.000386929
ko00600	Sphingolipid metabolism	Metabolism	Lipid metabolism	7	73	0.000769091
ko00040	Pentose and glucuronate interconversions	Metabolism	Carbohydrate metabolism	5	45	0.0023156
ko04913	Ovarian steroidogenesis	Organismal Systems	Endocrine system	4	28	0.00253661
ko00051	Fructose and mannose metabolism	Metabolism	Carbohydrate metabolism	6	69	0.00304054
ko00140	Steroid hormone biosynthesis	Metabolism	Lipid metabolism	5	51	0.0040299
ko00670	One carbon pool by folate	Metabolism	Metabolism of cofactors and vitamins	3	21	0.00903847
ko01230	Biosynthesis of amino acids	Metabolism	Global and overview maps	6	91	0.0116613
ko01040	Biosynthesis of unsaturated fatty acids	Metabolism	Lipid metabolism	3	23	0.0116758
ko00512	Mucin type O-glycan biosynthesis	Metabolism	Glycan biosynthesis and metabolism	4	43	0.0120194
ko00500	Starch and sucrose metabolism	Metabolism	Carbohydrate metabolism	3	27	0.0181517
ko00750	Vitamin B6 metabolism	Metabolism	Metabolism of cofactors and vitamins	2	11	0.0211278
ko04530	Tight junction	Cellular Processes	Cellular community - eukaryotes	9	197	0.0217998
ko00350	Tyrosine metabolism	Metabolism	Amino acid metabolism	3	30	0.0240815
ko00604	Glycosphingolipid biosynthesis - ganglio series	Metabolism	Glycan biosynthesis and metabolism	2	13	0.0291584
ko04670	Leukocyte transendothelial migration	Organismal Systems	Immune system	6	114	0.0317432
ko00330	Arginine and proline metabolism	Metabolism	Amino acid metabolism	4	58	0.0325642
ko00360	Phenylalanine metabolism	Metabolism	Amino acid metabolism	2	14	0.0335594
ko04210	Apoptosis	Cellular Processes	Cell growth and death	6	152	0.0345242
ko01200	Carbon metabolism	Metabolism	Global and overview maps	7	149	0.0361083
ko00100	Steroid biosynthesis	Metabolism	Lipid metabolism	2	15	0.0382012
ko00053	Ascorbate and aldarate metabolism	Metabolism	Carbohydrate metabolism	3	36	0.0387054
ko00260	Glycine, serine and threonine metabolism	Metabolism	Amino acid metabolism	4	63	0.0422543
ko00514	Other types of O-glycan biosynthesis	Metabolism	Glycan biosynthesis and metabolism	4	63	0.0422543
ko04510	Focal adhesion	Cellular Processes	Cellular community - eukaryotes	8	188	0.0427751
ko04611	Platelet activation	Organismal Systems	Immune system	6	126	0.0480181
ko00603	Glycosphingolipid biosynthesis - globo and isoglobo series	Metabolism	Glycan biosynthesis and metabolism	2	17	0.04816
ko04217	Necroptosis	Cellular Processes	Cell growth and death	5	95	0.0482841
ko04810	Regulation of actin cytoskeleton	Cellular Processes	Cell motility	7	160	0.0498719

## Sheet: phosphorus
Table S4-2 KEGG pathway significantly enriched under phosphorus stress
Pathway ID	Pathway	KEGG_A_class	KEGG_B_class	fg_num	bg_num	Pvalue
ko04670	Leukocyte transendothelial migration	Organismal Systems	Immune system	9	114	1.3e-05
ko04921	Oxytocin signaling pathway	Organismal Systems	Endocrine system	9	114	1.3e-05
ko04510	Focal adhesion	Cellular Processes	Cellular community - eukaryotes	11	188	2.37e-05
ko04611	Platelet activation	Organismal Systems	Immune system	9	126	2.92e-05
ko04810	Regulation of actin cytoskeleton	Cellular Processes	Cell motility	9	160	0.000188208
ko04530	Tight junction	Cellular Processes	Cellular community - eukaryotes	10	197	0.000189092
ko04971	Gastric acid secretion	Organismal Systems	Digestive system	7	107	0.000410835
ko04745	Phototransduction - fly	Organismal Systems	Sensory system	7	115	0.000636009
ko04919	Thyroid hormone signaling pathway	Organismal Systems	Endocrine system	8	160	0.000957898
ko00053	Ascorbate and aldarate metabolism	Metabolism	Carbohydrate metabolism	4	36	0.00109108
ko00260	Glycine, serine and threonine metabolism	Metabolism	Amino acid metabolism	5	63	0.00121274
ko04145	Phagosome	Cellular Processes	Transport and catabolism	9	209	0.00132736
ko04520	Adherens junction	Cellular Processes	Cellular community - eukaryotes	7	137	0.00178269
ko04142	Lysosome	Cellular Processes	Transport and catabolism	8	182	0.00218843
ko00040	Pentose and glucuronate interconversions	Metabolism	Carbohydrate metabolism	4	45	0.00252912
ko04210	Apoptosis	Cellular Processes	Cell growth and death	7	152	0.00321482
ko01100	Metabolic pathways	Metabolism	Global and overview maps	34	1746	0.00331899
ko04391	Hippo signaling pathway - fly	Environmental Information Processing	Signal transduction	7	153	0.00333473
ko04613	Neutrophil extracellular trap formation	Organismal Systems	Immune system	7	165	0.00505687
ko04390	Hippo signaling pathway	Environmental Information Processing	Signal transduction	7	177	0.00737946
ko04015	Rap1 signaling pathway	Environmental Information Processing	Signal transduction	7	179	0.00783292
ko00860	Porphyrin metabolism	Metabolism	Metabolism of cofactors and vitamins	3	37	0.0116233
ko00830	Retinol metabolism	Metabolism	Metabolism of cofactors and vitamins	2	15	0.0153966
ko04217	Necroptosis	Cellular Processes	Cell growth and death	4	95	0.0334347
ko00561	Glycerolipid metabolism	Metabolism	Lipid metabolism	3	57	0.0364868
